# Supplementary material for: Some Structural Aspects of Language Are More Stable than Others: A Comparison of Seven Methods
Source: PLoS One. 2013 Jan 28;8(1):e55009. doi: 10.1371/journal.pone.0055009 (PMC3557264; doi:10.1371/journal.pone.0055009)
Supplement: Dataset S1 — The version of WALS dataset used in the paper. This dataset (released under an Attribution-NonCommercial-NoDerivs 2.0 Germany (CC BY-NC-ND 2.0) license) is the actual version of WALS used in our paper, included here for maximum reproductibility of the reported results. (GZ) [file pone.0055009.s003.gz]

Archive with 11 entries (10 files):
- WALS_R/wals.Rdata
- WALS_R/features.tab
- WALS_R/x_feat_X.tab
- WALS_R/featValueX.tab
- WALS_R/wals_matrix.tab
- WALS_R/featuresX.tab
- WALS_R/featValue.tab
- WALS_R/wals_lgs.tab
- WALS_R/wals.r
- WALS_R/ReadMe.txt
- WALS_R
