# Supplementary material for: Some Structural Aspects of Language Are More Stable than Others: A Comparison of Seven Methods
Source: PLoS One. 2013 Jan 28;8(1):e55009. doi: 10.1371/journal.pone.0055009 (PMC3557264; doi:10.1371/journal.pone.0055009)
Supplement: Dataset S1 — The version of WALS dataset used in the paper. This dataset (released under an Attribution-NonCommercial-NoDerivs 2.0 Germany (CC BY-NC-ND 2.0) license) is the actual version of WALS used in our paper, included here for maximum reproductibility of the reported results. (GZ) [file pone.0055009.s003.gz › WALS_R/x_feat_X.tab]

FeatID	FeatVal	FeatXID	FeatXVal
1	1	1	1
1	2	1	2
1	3	1	3
1	4	1	4
1	5	1	5
2	1	2	1
2	2	2	2
2	3	2	3
4	1	3	1
4	1	4	1
4	2	4	1
4	2	3	2
4	3	3	1
4	3	4	2
4	4	3	2
4	4	4	2
5	1	5	2
5	1	6	2
5	1	7	2
5	2	5	1
5	2	6	2
5	2	7	2
5	3	5	2
5	3	6	1
5	3	7	2
5	4	5	2
5	4	6	2
5	4	7	1
5	5	5	2
5	5	6	1
5	5	7	1
6	1	8	1
6	1	9	1
6	2	8	2
6	2	9	1
6	3	8	1
6	3	9	2
6	4	8	2
6	4	9	2
7	1	10	1
7	1	11	1
7	1	12	1
7	2	10	2
7	2	11	1
7	2	12	1
7	3	10	1
7	3	11	2
7	3	12	1
7	4	10	1
7	4	11	1
7	4	12	2
7	5	10	2
7	5	11	2
7	5	12	1
7	6	10	2
7	6	11	1
7	6	12	2
7	6	12	2
7	7	10	1
7	7	11	2
7	7	12	2
7	8	10	2
7	8	11	2
7	8	12	2
8	1	13	1
8	1	14	1
8	1	15	1
8	2	13	2
8	2	14	2
8	2	15	1
8	3	13	2
8	3	14	1
8	3	15	1
8	4	13	2
8	4	14	2
8	4	15	2
8	5	13	2
8	5	14	1
8	5	15	2
9	1	16	2
9	1	17	3
9	2	16	2
9	2	17	2
9	3	16	1
9	3	17	1
10	1	18	1
10	2	18	2
11	1	19	1
11	1	20	1
11	2	19	2
11	2	20	2
11	3	19	2
11	3	20	1
11	4	19	1
11	4	20	2
12	1	21	1
12	2	21	2
12	3	21	3
13	1	22	1
13	2	22	2
13	3	22	2
13	1	23	1
13	2	23	2
13	3	23	3
14	1	24	2
14	1	25	3
14	1	26	4
14	2	24	1
14	2	25	1
14	2	26	1
14	2	24	1
14	3	24	1
14	3	25	1
14	3	26	2
14	4	24	1
14	4	25	1
14	4	26	3
14	5	24	1
14	5	25	2
14	5	26	3
14	6	24	1
14	6	25	2
14	6	26	2
14	7	24	1
14	7	25	2
14	7	26	1
15	1	27	1
15	1	28	1
15	1	29	1
15	2	27	1
15	2	28	1
15	2	29	2
15	3	27	1
15	3	28	2
15	3	29	1
15	4	27	1
15	4	28	2
15	4	29	2
15	5	27	2
15	5	28	3
15	5	29	3
15	6	27	2
15	6	28	2
15	6	29	3
15	7	27	3
15	7	28	3
15	7	29	3
15	8	27	4
15	8	28	4
15	8	29	4
16	1	30	1
16	2	30	2
16	3	30	3
16	4	30	4
16	5	30	5
16	6	30	6
16	7	30	7
17	1	31	2
17	2	31	2
17	3	31	2
17	4	31	2
17	5	31	1
17	1	32	3
17	2	32	2
17	3	32	3
17	4	32	2
17	5	32	2
17	1	33	2
17	2	33	3
17	3	33	3
17	4	33	2
17	5	33	1
18	1	34	2
18	1	35	2
18	1	36	2
18	2	34	1
18	2	35	2
18	2	36	2
18	3	34	2
18	3	35	1
18	3	36	2
18	4	34	2
18	4	35	2
18	4	36	1
18	5	34	1
18	5	35	2
18	5	36	1
18	6	34	2
18	6	35	1
18	6	36	1
19	1	37	1
19	1	38	1
19	1	39	1
19	1	40	1
19	2	37	2
19	2	38	1
19	2	39	1
19	2	40	1
19	3	37	1
19	3	38	2
19	3	39	1
19	3	40	1
19	4	37	1
19	4	38	1
19	4	39	2
19	4	40	1
19	5	37	1
19	5	38	1
19	5	39	1
19	5	40	2
19	6	37	2
19	6	38	1
19	6	39	1
19	6	40	2
19	7	37	1
19	7	38	1
19	7	39	2
19	7	40	2
20	1	41	1
20	1	42	2
20	1	43	1
20	1	44	1
20	2	41	1
20	2	42	1
20	2	43	2
20	2	44	1
20	3	41	2
20	3	42	1
20	3	43	1
20	3	44	1
20	4	41	2
20	4	42	1
20	4	43	2
20	4	44	1
20	5	41	2
20	5	42	2
20	5	43	1
20	5	44	1
20	6	41	1
20	6	42	2
20	6	43	1
20	6	44	2
20	7	41	1
20	7	42	2
20	7	43	2
20	7	44	1
21	1	45	2
21	1	46	1
21	1	47	4
21	2	45	2
21	2	46	2
21	2	47	1
21	3	45	2
21	3	46	2
21	3	47	2
21	4	45	2
21	4	46	2
21	4	47	3
21	5	45	1
21	5	46	3
21	5	47	5
22	1	48	1
22	2	48	2
22	3	48	3
22	4	48	4
22	5	48	5
22	6	48	6
22	7	48	7
23	1	49	2
23	1	50	2
23	1	51	1
23	2	49	2
23	2	50	1
23	2	51	2
23	3	49	2
23	3	50	2
23	3	51	2
23	4	49	1
23	4	50	1
23	4	51	1
23	5	49	2
23	5	50	1
23	5	51	1
24	1	52	2
24	1	53	2
24	1	54	1
24	2	52	2
24	2	53	1
24	2	54	2
24	3	52	2
24	3	53	2
24	3	54	2
24	4	52	1
24	4	53	1
24	4	54	1
24	5	52	2
24	5	53	1
24	5	54	1
26	1	55	1
26	2	55	2
26	3	55	2
26	4	55	2
26	5	55	2
26	6	55	2
26	1	56	3
26	2	56	1
26	3	56	2
26	4	56	3
26	5	56	4
26	6	56	5
27	1	57	2
27	1	58	3
27	2	57	2
27	2	58	2
27	3	57	1
27	3	58	1
28	1	59	1
28	1	60	1
28	2	59	2
28	2	60	2
28	3	59	2
28	3	60	3
28	4	59	2
28	4	60	4
29	1	61	1
29	1	62	1
29	2	61	2
29	2	62	2
29	3	61	2
29	3	62	3
30	1	63	1
30	2	63	2
30	3	63	2
30	4	63	2
30	5	63	2
30	1	64	1
30	2	64	2
30	3	64	3
30	4	64	4
30	5	64	5
31	1	65	1
31	2	65	2
31	3	65	3
32	1	66	1
32	2	66	2
32	3	66	3
33	1	67	2
33	1	68	3
33	1	69	2
33	2	67	2
33	2	68	3
33	2	69	3
33	3	67	2
33	3	68	3
33	3	69	4
33	4	67	2
33	4	68	3
33	4	69	5
33	5	67	2
33	5	68	2
33	5	69	6
33	6	67	2
33	6	68	3
33	6	69	7
33	7	67	2
33	7	68	2
33	7	69	8
33	8	67	2
33	8	68	2
33	8	69	9
33	9	67	1
33	9	68	1
33	9	69	1
34	1	70	1
34	1	71	1
34	1	72	1
34	1	73	1
34	2	70	2
34	2	71	2
34	2	72	1
34	2	73	1
34	3	70	2
34	3	71	3
34	3	72	1
34	3	73	1
34	4	70	2
34	4	71	2
34	4	72	2
34	4	73	2
34	5	70	2
34	5	71	3
34	5	72	2
34	5	73	2
34	6	70	2
34	6	71	3
34	6	72	2
34	6	73	3
35	1	74	1
35	1	75	1
35	1	76	1
35	1	77	1
35	2	74	2
35	2	75	2
35	2	76	3
35	2	77	2
35	3	74	2
35	3	75	2
35	3	76	3
35	3	77	2
35	4	74	2
35	4	75	2
35	4	76	3
35	4	77	3
35	5	74	2
35	5	75	3
35	5	76	2
35	5	77	3
35	6	74	2
35	6	75	4
35	6	76	2
35	6	77	3
35	7	74	2
35	7	75	3
35	7	76	2
35	7	77	3
35	8	74	2
35	8	75	4
35	8	76	2
35	8	77	3
36	1	78	2
36	1	79	2
36	1	80	4
36	2	78	2
36	2	79	3
36	2	80	2
36	3	78	2
36	3	79	3
36	3	80	3
36	4	78	1
36	4	79	1
36	4	80	1
37	1	81	2
37	1	82	2
37	2	81	2
37	2	82	3
37	3	81	2
37	3	82	4
37	4	81	1
37	4	82	5
37	5	81	1
37	5	82	1
38	1	83	2
38	1	84	2
38	2	83	2
38	2	84	3
38	3	83	2
38	3	84	4
38	4	83	1
38	4	84	5
38	5	83	1
38	5	84	1
39	1	85	1
39	1	86	1
39	2	85	2
39	2	86	2
39	3	85	2
39	3	86	3
39	4	85	3
39	4	86	4
39	5	85	3
39	5	86	5
39	1	87	1
40	1	88	1
40	1	89	1
40	2	87	2
40	2	88	2
40	2	89	2
40	3	87	2
40	3	88	2
40	3	89	3
40	4	87	2
40	4	88	3
40	4	89	4
40	5	87	2
40	5	88	3
40	5	89	5
41	1	90	1
41	2	90	2
41	3	90	3
41	4	90	4
41	5	90	5
42	1	91	1
42	1	92	1
42	2	91	2
42	2	92	2
42	3	91	2
42	3	92	3
43	1	93	1
43	1	94	1
43	2	93	2
43	2	94	2
43	3	93	2
43	3	94	3
43	4	93	2
43	4	94	4
43	5	93	2
43	5	94	5
43	6	93	2
43	6	94	6
44	1	95	2
44	1	96	2
44	1	97	2
44	1	98	2
44	1	99	2
44	2	95	2
44	2	96	1
44	2	97	2
44	2	98	2
44	2	99	2
44	3	95	2
44	3	96	1
44	3	97	2
44	3	98	2
44	3	99	1
44	4	95	2
44	4	96	2
44	4	97	1
44	4	98	1
44	4	99	1
44	5	95	2
44	5	96	1
44	5	97	2
44	5	98	1
44	5	99	2
44	6	95	1
44	6	96	1
44	6	97	1
44	6	99	1
45	1	100	1
45	1	101	1
45	2	100	2
45	2	101	2
45	3	100	2
45	3	101	3
45	4	100	2
45	4	101	4
46	1	102	2
46	1	103	3
46	1	104	3
46	2	102	2
46	2	103	3
46	2	104	4
46	3	102	2
46	3	103	2
46	3	104	2
46	4	102	2
46	4	103	2
46	4	104	5
46	5	102	1
46	5	103	1
46	5	104	1
47	1	105	1
47	2	105	2
48	1	106	1
48	1	107	1
48	1	108	1
48	2	106	2
48	2	107	2
48	2	108	2
48	3	106	2
48	3	107	3
48	3	108	3
48	4	106	2
48	4	107	3
48	4	108	4
49	1	109	1
49	1	110	1
49	2	109	2
49	2	110	2
49	3	109	2
49	3	110	3
49	4	109	2
49	4	110	4
49	5	109	2
49	5	110	5
49	6	109	2
49	6	110	6
49	7	109	2
49	7	110	7
49	8	109	2
49	8	110	8
49	9	109	3
49	9	110	1
50	1	111	1
50	1	112	1
50	1	113	1
50	2	111	2
50	2	112	2
50	2	113	2
50	3	111	2
50	3	112	3
50	3	113	3
50	4	111	2
50	4	112	3
50	4	113	4
50	5	111	2
50	5	112	3
50	5	113	5
50	6	111	2
50	6	112	3
50	6	113	6
51	1	114	2
51	1	115	2
51	1	116	3
51	2	114	2
51	2	115	2
51	2	116	2
51	3	114	2
51	3	115	2
51	3	116	4
51	4	114	2
51	4	115	2
51	4	116	4
51	5	114	2
51	5	115	2
51	5	116	5
51	6	114	2
51	6	115	3
51	6	116	3
51	7	114	2
51	7	115	3
51	7	116	2
51	8	114	2
51	8	115	3
51	8	116	4
51	9	114	1
51	9	115	1
51	9	116	1
52	1	117	1
52	2	117	3
52	3	117	2
53	1	118	1
53	1	119	1
53	1	120	1
53	1	121	1
53	2	118	1
53	2	119	1
53	2	120	1
53	2	121	2
53	3	118	2
53	3	119	3
53	3	120	1
53	3	121	3
53	4	118	2
53	4	119	2
53	4	120	2
53	4	121	4
53	5	118	2
53	5	119	2
53	5	120	2
53	5	121	5
53	6	118	2
53	6	119	3
53	6	120	2
53	6	121	6
53	7	118	2
53	7	119	3
53	7	120	3
53	7	121	7
53	8	118	2
53	8	119	3
53	8	120	3
53	8	121	8
54	1	122	1
54	1	123	1
54	2	122	2
54	2	123	2
54	3	122	2
54	3	123	3
54	4	122	2
54	4	123	4
54	5	122	2
54	5	123	5
54	6	122	2
54	6	123	6
54	7	122	2
54	7	123	7
55	1	124	1
55	1	125	1
55	2	124	2
55	2	125	2
55	3	124	2
55	3	125	3
56	1	126	1
56	1	127	1
56	2	126	2
56	2	127	2
56	3	126	2
56	3	127	3
57	1	128	2
57	1	129	1
57	2	128	1
57	2	129	2
57	3	128	2
57	3	129	2
57	4	128	1
57	4	129	1
58	1	130	1
58	2	130	2
59	1	131	1
59	1	132	1
59	2	131	2
59	2	132	2
59	3	131	2
59	3	132	3
59	4	131	2
59	4	132	4
60	1	133	1
60	2	133	2
60	3	133	2
60	4	133	2
60	5	133	2
60	6	133	3
60	1	134	2
60	2	134	2
60	3	134	3
60	4	134	4
60	5	134	5
60	6	134	6
61	1	135	1
61	1	136	1
61	2	135	2
61	2	136	7
61	3	135	3
61	3	136	2
61	4	135	3
61	4	136	3
61	5	135	3
61	5	136	4
61	6	135	3
61	6	136	5
61	7	135	3
61	7	136	6
62	1	137	1
62	2	137	2
62	3	137	3
62	4	137	4
62	5	137	5
62	6	137	6
62	7	137	7
62	8	137	8
63	1	138	1
63	2	138	2
64	1	139	2
64	1	140	1
64	2	139	2
64	2	140	2
64	3	139	1
64	3	140	1
65	1	141	1
65	2	141	2
66	1	142	2
66	2	142	2
66	3	142	2
66	4	142	1
66	1	143	2
66	2	143	3
66	3	143	4
66	4	143	1
67	1	144	1
67	2	144	2
68	1	145	2
68	1	146	1
68	2	145	2
68	2	146	2
68	3	145	2
68	3	146	3
68	4	145	1
68	4	146	4
69	1	147	2
69	1	148	2
69	2	147	2
69	2	148	3
69	3	147	2
69	3	148	4
69	4	147	2
69	4	148	5
69	5	147	1
69	5	148	1
70	1	149	2
70	1	150	2
70	2	149	2
70	2	150	3
70	3	149	2
70	3	150	4
70	4	149	2
70	4	150	5
70	5	149	1
70	5	150	1
71	1	151	1
71	1	152	1
71	2	151	1
71	2	152	2
71	3	151	2
71	3	152	1
71	4	151	2
71	4	152	2
72	1	153	2
72	1	154	1
72	2	153	1
72	2	154	2
72	3	153	2
72	3	154	2
72	4	153	1
72	4	154	1
73	1	155	1
73	2	155	2
74	1	156	1
74	2	156	2
74	3	156	3
75	1	157	1
75	2	157	2
75	3	157	3
76	1	158	2
76	1	159	2
76	2	158	2
76	2	159	3
76	3	158	1
76	3	159	1
77	1	160	1
77	1	161	1
77	2	160	2
77	2	161	2
77	3	160	2
77	3	161	3
78	1	162	6
78	2	162	1
78	3	162	2
78	4	162	3
78	5	162	4
78	6	162	5
79	1	163	2
79	1	164	1
79	2	163	1
79	2	164	2
79	3	163	2
79	3	164	2
79	4	163	1
79	4	164	1
80	1	165	1
80	1	166	1
80	1	167	1
80	2	165	2
80	2	166	1
80	2	167	2
80	3	165	2
80	3	166	1
80	3	167	3
80	4	165	2
80	4	166	2
80	4	167	2
80	5	165	2
80	5	166	2
80	5	167	3
81	1	168	1
81	2	168	2
81	3	168	3
81	4	168	4
81	5	168	5
81	6	168	6
81	7	168	7
82	1	169	1
82	2	169	2
82	3	169	3
83	1	170	1
83	2	170	2
83	3	170	3
84	1	171	1
84	2	171	2
84	3	171	3
84	4	171	4
84	5	171	5
84	6	171	6
85	1	172	2
85	1	173	2
85	2	172	2
85	2	173	3
85	3	172	2
85	3	173	4
85	4	172	2
85	4	173	5
85	5	172	1
85	5	173	1
86	1	174	1
86	2	174	2
86	3	174	3
87	1	175	1
87	2	175	2
87	3	175	3
87	4	175	4
88	1	176	1
88	1	177	2
88	2	176	3
88	2	177	2
88	3	176	1
88	3	177	3
88	4	176	3
88	4	177	3
88	5	176	2
88	5	177	1
88	6	176	2
88	6	177	1
89	1	178	1
89	2	178	2
89	3	178	3
89	4	178	4
90	1	179	1
90	1	180	1
90	2	179	1
90	2	180	2
90	3	179	2
90	3	180	3
90	4	179	2
90	4	180	4
90	5	179	2
90	5	180	5
90	6	179	3
90	6	180	6
90	7	179	3
90	7	180	7
91	1	181	1
91	2	181	2
91	3	181	3
92	1	182	2
92	1	183	2
92	2	182	2
92	2	183	3
92	3	182	2
92	3	183	4
92	4	182	2
92	4	183	5
92	5	182	2
92	5	183	6
92	6	182	1
92	6	183	1
93	1	184	1
93	2	184	2
93	3	184	3
94	1	185	1
94	1	186	1
94	2	185	1
94	2	186	2
94	3	185	1
94	3	186	5
94	4	185	2
94	4	186	3
94	5	185	3
94	5	186	4
98	1	187	1
98	2	187	2
98	3	187	2
98	4	187	3
98	5	187	4
98	6	187	5
98	1	188	1
98	2	188	2
98	3	188	3
98	4	188	4
98	5	188	5
98	6	188	6
99	1	189	2
99	2	189	2
99	3	189	2
99	4	189	2
99	5	189	2
99	6	189	2
99	7	189	1
99	1	190	1
99	2	190	2
99	3	190	2
99	4	190	3
99	5	190	4
99	6	190	5
99	7	190	6
100	1	191	1
100	2	191	2
100	3	191	3
100	4	191	4
100	5	191	5
100	6	191	6
101	1	192	1
101	1	193	1
101	2	192	2
101	2	193	2
101	3	192	2
101	3	193	3
101	4	192	1
101	4	193	4
101	5	192	1
101	5	193	5
101	6	192	3
101	6	193	6
102	1	194	1
102	2	194	2
102	3	194	2
102	4	194	2
102	5	194	3
102	1	195	1
102	2	195	2
102	3	195	1
102	4	195	2
102	5	195	2
102	1	196	1
102	2	196	1
102	3	196	2
102	4	196	2
102	5	196	2
103	1	197	1
103	1	198	1
103	1	199	1
103	2	197	2
103	2	198	2
103	2	199	2
103	3	197	2
103	3	198	3
103	3	199	3
103	4	197	2
103	4	198	3
103	4	199	4
103	5	197	2
103	5	198	3
103	5	199	5
103	6	197	2
103	6	198	3
103	6	199	6
104	1	200	1
104	2	200	2
104	3	200	3
104	4	200	4
104	5	200	5
105	1	201	1
105	2	201	2
105	3	201	3
105	4	201	4
106	1	202	1
106	2	202	2
106	3	202	2
106	4	202	2
106	1	203	1
106	2	203	2
106	3	203	3
106	4	203	4
107	1	204	1
107	2	204	2
108	1	205	2
108	1	206	2
108	2	205	2
108	2	206	3
108	3	205	1
108	3	206	1
109	1	207	2
109	1	208	2
109	1	209	2
109	1	210	2
109	2	207	2
109	2	208	2
109	2	209	1
109	2	210	2
109	3	207	2
109	3	208	2
109	3	209	2
109	3	210	2
109	4	207	2
109	4	208	2
109	4	209	1
109	4	210	2
109	5	207	2
109	5	208	1
109	5	209	2
109	5	210	2
109	6	207	2
109	6	208	1
109	6	209	1
109	6	210	2
109	7	207	2
109	7	208	1
109	7	209	2
109	7	210	1
109	8	207	1
109	8	208	3
109	8	209	1
109	8	210	1
110	1	211	1
110	1	212	2
110	2	211	2
110	2	212	1
110	3	211	2
110	3	212	2
111	1	213	1
111	1	214	1
111	2	213	2
111	2	214	1
111	3	213	1
111	3	214	2
111	4	213	2
111	4	214	2
112	1	215	1
112	2	215	2
112	3	215	3
112	4	215	4
112	5	215	5
112	6	215	6
113	1	216	2
113	2	216	1
113	3	216	2
113	1	217	1
113	2	217	2
113	3	217	2
114	1	218	2
114	1	219	1
114	1	220	1
114	2	218	1
114	2	219	2
114	2	220	1
114	3	218	1
114	3	219	1
114	3	220	2
114	4	218	2
114	4	219	2
114	4	220	1
114	5	218	2
114	5	219	1
114	5	220	2
114	6	218	1
114	6	219	2
114	6	220	2
114	7	218	1
114	7	219	1
114	7	220	1
115	1	221	2
115	2	221	2
115	3	221	2
115	4	221	1
115	1	222	1
115	2	222	2
115	3	222	3
115	4	222	4
116	1	223	1
116	2	223	1
116	3	223	1
116	4	223	2
116	5	223	2
116	6	223	2
116	7	223	2
116	1	224	1
116	2	224	2
116	3	224	3
116	4	224	4
116	5	224	5
116	6	224	6
116	7	224	7
117	1	225	1
117	2	225	2
117	3	225	3
117	4	225	4
117	5	225	5
118	1	226	1
118	2	226	2
118	3	226	3
119	1	227	1
119	2	227	2
120	1	228	1
120	2	228	2
121	1	229	1
121	1	230	1
121	2	229	1
121	2	230	2
121	3	229	2
121	3	230	3
121	4	229	2
121	4	230	4
122	1	231	1
122	2	231	2
122	3	231	1
122	4	231	1
122	1	232	1
122	2	232	2
122	3	232	3
122	4	232	4
123	1	233	1
123	2	233	2
123	3	233	1
123	4	233	1
123	5	233	3
123	1	234	1
123	2	234	2
123	3	234	3
123	4	234	4
123	5	234	5
124	1	235	1
124	2	235	1
124	3	235	1
124	4	235	2
124	5	235	2
124	1	236	1
124	2	236	2
124	3	236	3
124	4	236	4
124	5	236	5
125	1	237	1
125	2	237	2
125	3	237	3
126	1	238	1
126	2	238	2
126	3	238	3
127	1	239	1
127	2	239	2
127	3	239	3
128	1	240	1
128	2	240	2
128	3	240	3
129	1	241	1
129	2	241	2
130	1	242	1
130	2	242	2
131	1	243	1
131	2	243	2
131	3	243	3
131	4	243	4
131	5	243	5
131	6	243	6
132	1	244	1
132	2	244	2
132	3	244	3
132	4	244	4
132	5	244	5
132	6	244	6
132	7	244	7
133	1	245	1
133	2	245	2
133	3	245	3
133	4	245	4
133	5	245	5
133	6	245	6
133	7	245	7
134	1	246	1
134	2	246	2
134	3	246	3
134	4	246	4
134	5	246	5
134	6	246	6
134	7	246	7
135	1	247	1
135	2	247	2
135	3	247	3
135	4	247	4
135	5	247	5
136	1	248	1
136	2	248	2
136	3	248	2
136	1	249	1
136	2	249	2
136	3	249	3
137	1	250	1
137	2	250	2
137	3	250	2
137	1	251	1
137	2	251	2
137	3	251	3
138	1	252	1
138	2	252	2
138	3	252	3
139	1	253	1
139	2	253	2
139	3	253	2
139	4	253	2
139	1	254	1
139	2	254	2
139	3	254	3
139	4	254	4
140	1	255	1
140	1	256	1
140	2	255	2
140	2	256	2
140	3	255	2
140	3	256	3
142	1	257	1
142	2	257	2
142	3	257	3
