# Supplementary material for: Some Structural Aspects of Language Are More Stable than Others: A Comparison of Seven Methods
Source: PLoS One. 2013 Jan 28;8(1):e55009. doi: 10.1371/journal.pone.0055009 (PMC3557264; doi:10.1371/journal.pone.0055009)
Supplement: Dataset S1 — The version of WALS dataset used in the paper. This dataset (released under an Attribution-NonCommercial-NoDerivs 2.0 Germany (CC BY-NC-ND 2.0) license) is the actual version of WALS used in our paper, included here for maximum reproductibility of the reported results. (GZ) [file pone.0055009.s003.gz › WALS_R/featValueX.tab]

1	1	Small consonant inventories
1	2	Moderately small consonant inventories
1	3	Average consonant inventories
1	4	Moderately large consonant inventories
1	5	Large consonant inventories
2	1	Small vowel inventories(2-4)
2	2	Average vowel inventories(5-6)
2	3	Large vowel inventories(7-14)
3	1	no voicing contrast in plosives
3	2	voicing contrast in plosives
4	1	no voicing contrast in fricatives
4	2	voicing contrast in fricatives
5	1	no gaps
5	2	gaps
6	1	missing /p/
6	2	/p/ present
7	1	missing /g/
7	2	/g/ present
8	1	no uvular stops
8	2	uvular stops
9	1	no uvular continuants
9	2	uvular continuants
10	1	no ejectives
10	2	ejectives
11	1	no implosives
11	2	implosives
12	1	no glottalized resonants
12	2	glottalized resonants
13	1	no laterals
13	2	laterals
14	1	no /l/
14	2	/l/
15	1	no obstruent laterals
15	2	obstruent laterals
16	1	No Velar nasal
16	2	Velar nasal
17	1	No Velar nasal
17	2	Velar nasal, but no inially
17	3	Velar nasal, also initially
18	1	Contrastive present
18	2	Contrastive absent
19	1	no high front rounded Vowels
19	2	high front rounded Vowels
20	1	no mid front rounded Vowels
20	2	mid front rounded Vowels
21	1	Simple syllable structure
21	2	Moderately complex syllable structure
21	3	Complex syllable structure
22	1	No tone system
22	2	Tone system
23	1	No tones
23	2	Simple tone system
23	3	Complex tone system
24	1	fixed stress
24	2	weight sensitive stress
25	1	from front
25	2	from back
25	3	not applicable(weight sensitive)
26	1	one syllable
26	2	two syllables
26	3	three syllables
26	4	not apllicable(weight sensitive)
27	1	edge orientation
27	2	unbounded
27	3	not predictable
27	4	not applicable(fixed stress)
28	1	left edge weight sensitivity
28	2	right edge weight sensitivity
28	3	other weight sensivity
28	4	not applicable(fixed stress)
29	1	one or two syllable only
29	2	third syllable is involved
29	3	other weight sensitivity
29	4	not applicable(fixed stress)
30	1	no weight
30	2	long vowel
30	3	coda consonants
30	4	long vowel or coda consonants
30	5	other prominence factors
30	6	lexical stress
30	7	combined
31	1	no rhythmic stress
31	2	rhythmic stress
32	1	no rhythm
32	2	trohaic rhythm
32	3	no trohaic rhythm
33	1	no rhythm
33	2	iambic rhythm
33	3	no iambic rhythm
34	1	no bilabials consonants
34	2	bilabial consonants
35	1	no fricatives consonants
35	2	fricatives consonants
36	1	no nasal consonants
36	2	nasal consonants
37	1	no clicks
37	2	clicks
38	1	no labial-velars
38	2	labial-velars
39	1	no pharyngeals
39	2	pharyngeals
40	1	no th sounds
40	2	th sounds
41	1	absent
41	2	present
42	1	absent
42	2	present
43	1	absent
43	2	present
44	1	absent
44	2	present
45	1	no case
45	2	case
46	1	monoexponential case
46	2	poliexponential case
46	3	not applicable (no case)
47	1	case + number
47	2	case + referentiality
47	3	case + tense/aspect/mood
47	4	monoexponential case
47	5	not applicable (no case)
48	1	0-1 category per word
48	2	2-3 categories per word
48	3	4-5 categories per word
48	4	6-7 categories per word
48	5	8-9 categories per word
48	6	10-11 categories per word
48	7	12-13 categories per word
49	1	absent
49	2	present
50	1	not head marked
50	2	head marked
51	1	not dependent marked
51	2	dependent marked
52	1	absent
52	2	present
53	1	possesor not head marked
53	2	possesor head marked
54	1	possesor not dependent marked
54	2	possesor dependent marked
55	1	little affixation
55	2	much affixation
56	1	strongly suffixing
56	2	weakly suffixing
56	3	intermediate
56	4	weakly prefixing
56	5	strongly prefixing
57	1	absent
57	2	present
58	1	no productive reduplication
58	2	full reduplication only
58	3	productive full and partial reduplication
59	1	no case
59	2	case
60	1	no case marking
60	2	core case only
60	3	core and non-core
60	4	no syncretism
61	1	absent
61	2	present
62	1	no subject person/number marking
62	2	subject person/number marking is syncretic
62	3	subject person/number marking is never syncretic
63	1	absent
63	2	present
64	1	none
64	2	two
64	3	three
64	4	four
64	5	five or more
65	1	No gender system
65	2	Sex-based gender system
65	3	Non-sex-based gender system
66	1	No gender assignment
66	2	Semantic assignment
66	3	Semantic and formal assignment
67	1	No plural
67	2	Some plural
68	1	No plural
68	2	Syntactic plural
68	3	Morphological plural
69	1	No plural
69	2	Plural prefix
69	3	Plural suffix
69	4	Plural stem change
69	5	Plural tone
69	6	Plural by complete reduplication of stem
69	7	Morphological plural with no method primary
69	8	Syntactic plural
70	1	No plural in human nouns
70	2	Plural in human nouns
71	1	No plural
71	2	Plural optional in human nouns
71	3	Plural obligatory in human nouns
72	1	No plural in inanimates nouns
72	2	Plural in inanimates nouns
73	1	No plural
73	2	Plural optional in inanimates nouns
73	3	Plural obligatory in inanimates nouns
74	1	absent
74	2	present
75	1	no plurality in independent pronouns
75	2	no plural affix
75	3	pronominal plural affix
75	4	nominal plural affix
76	1	no plurality in independent pronouns
76	2	plural affix
76	3	no plural affix
77	1	no plurality in independent pronouns
77	2	number-indifferent stem
77	3	person number stem in independent pronouns
78	1	No associative plural
78	2	Associative plural
79	1	No associative plural
79	2	Associative plural marker also used for additive plurals
79	3	Special bound associative plural marker
80	1	No associative plural
80	2	Special bound associative plural marker
80	3	Special non-bound associative plural marker
80	4	Associative plural marker also used for additive plurals
81	1	absent
81	2	present
82	1	no definite articles
82	2	definite word distinct from demonstratives
82	3	demonstrative word used as marker of definiteness
82	4	definite affix on noun
82	5	inDefinite articles
83	1	absent
83	2	present
84	1	no indefinite articles
84	2	indefinite word distinct from numeral for one
84	3	numeral for one is used as indefinite article
84	4	indefinite affix on noun
84	5	definite articles
85	1	no we
85	2	absent
85	3	present
86	1	no we
86	2	we the same as i
86	3	no exclusive/inclusive
86	4	only inclusive
86	5	inclusive/exclusive
87	1	absent
87	2	present
88	1	no person marking
88	2	absent
88	3	present
89	1	no person marking
89	2	we the same as i
89	3	no exclusive/inclusive
89	4	only inclusive
89	5	inclusive/exclusive
90	1	No distance contrast in demonstratives
90	2	Two way contrast
90	3	Three way constrast
90	4	Four way constrast
90	5	Five or more way constrast
91	1	same forms of pronominal and adnominal demonstratives
91	2	different forms of pronominal and adnominal demonstratives
92	1	same forms of pronominal and adnominal demonstratives
92	2	different stems
92	3	different inflectional features
93	1	unrelated
93	2	related
94	1	unrelated
94	2	related to all demonstratives
94	3	related to remote demonstratives
94	4	related to non-remote demonstratives
94	5	related by gender markers
94	6	related for non-human reference
95	1	absent
95	2	present
96	1	absent
96	2	present
97	1	absent
97	2	present
98	1	absent
98	2	present
99	1	absent
99	2	present
100	1	absent
100	2	present
101	1	no politeness distinctions
101	2	second person pronouns encode a binary politeness distinction
101	3	second person pronouns encode multiple politeness distinctions
101	4	second person pronouns are dominantly avoided for politeness reasons
102	1	No indefinite pronouns
102	2	Indefinite pronouns
103	1	No indefinite pronouns
103	2	Special indefinite pronouns
103	3	Transparent indefinite pronouns
104	1	No indefinite pronouns
104	2	Special indefinite pronouns
104	3	Interrogative-based indefinites pronouns
104	4	Generic-noun-based indefinnites
104	5	Mixed indefinites
105	1	Intensifiers and reflexive pronouns are formally identical
105	2	Intensifiers and reflexive pronouns are formally differentiated
106	1	no adpositions
106	2	adpositions
107	1	no adpositions
107	2	adpositions without person marking
107	3	adpositions with person marking
108	1	no adpositions
108	2	adpositions without person marking
108	3	person marking for pronouns only
108	4	person marking for pronouns and nouns
109	1	No morphological case marking
109	2	Some case marking
109	3	Exclusively borderline morpholgical case marking
110	1	No morphological case marking or borderline case
110	2	2 case categories
110	3	3 case categories
110	4	4 case categories
110	5	5 case categories
110	6	6-7 case categories
110	7	8-9 case categories
110	8	10 or more case categories
111	1	No morphogical case marking
111	2	Some morphogical case marking
112	1	No morphogical case marking
112	2	Symmetrical case marking
112	3	Asymmetrical case marking
113	1	No morphogical case marking
113	2	Symmetrical case marking
113	3	Additive-quantitatively asymmetrical case marking
113	4	Substractive-quantitatively asymmetrical case marking
113	5	Qualitatively asymmetrical case-marking
113	6	Syncretism in relevant NP-types
114	1	no case
114	2	case
115	1	no case
115	2	morphological case
115	3	syntactic case only
116	1	no case
116	2	case marking before
116	3	case marking after
116	4	case marking inside
116	5	combination of case marking positions
117	1	Identity
117	2	Mixed
117	3	Differentiation
118	1	absent
118	2	present
119	1	does not exist
119	2	regular
119	3	irregular
120	1	does not exist
120	2	regular
120	3	irregular
121	1	none
121	2	one, two, three
121	3	first, two, three
121	4	one-th, two-th, three-th
121	5	first/one-th, two-th, three-th
121	6	first, two-th, three-th
121	7	first, second, three-th
121	8	various
122	1	absent
122	2	present
123	1	No distributive numerals
123	2	Marked by reduplication
123	3	Marked by prefix
123	4	Marked by suffix
123	5	Marked by preceding word
123	6	Marked by following word
123	7	Marked by mixed or other strategies
124	1	Numeral classifiers are absent
124	2	Numeral classifiers are present
125	1	Numeral classifiers are absent
125	2	Numeral classifiers are optional
125	3	Numeral classifiers are obligatory
126	1	formally different
126	2	formally similar
127	1	formally different
127	2	formally similar, not involving interrogative expression
127	3	formally similar, involving interrogative expression
128	1	No possessives prefixes
128	2	Possessives prefixes
129	1	No possessives suffixes
129	2	Possessives suffixes
130	1	obligatorily possessed nouns exist
130	2	no obligatorily possessed nouns
131	1	No possessive classification
131	2	Possessive classification
132	1	No possessive classification
132	2	Two classes
132	3	Three to five classes
132	4	More than five classes
133	1	weakly differentiated
133	2	moderately differentiated
133	3	highly differentiated
134	1	weakly differentiated
134	2	genitive and adjectives collapsed
134	3	genitive and relative clauses collapsed
134	4	adjective and relative clauses collapsed
134	5	moderately differentiated, other ways
134	6	highly differentiated
135	1	Adjectives may not occur without nouns
135	2	Adjectives may occur without nouns, without marking
135	3	Adjectives may occur without nouns, with marking
136	1	Adjectives may not occur without nouns
136	2	Adjectives may occur without nouns, obligatory marked by prefix
136	3	Adjectives may occur without nouns, obligatory marked by suffiex
136	4	Adjectives may occur without nouns, obligatory marked by preceding word
136	5	Adjectives may occur without nouns, obligatory marked by following word
136	6	Adjectives may occur without nouns, obligatory marked by prefix mixed or other strategies
136	7	Adjectives may occur without nouns, without marking
137	1	Sentential
137	2	Possessive-Accusative
137	3	Ergative-Possessive
137	4	Double-Possessive
137	5	Other
137	6	Mixed
137	7	Restricted
137	8	No action nominals
138	1	AND languages: and and with are not identical
138	2	WITH languages: and and with are identical
139	1	Nominal and verbal conjunction are primary expressed by juxtaposition
139	2	Nominal and verbal conjunction expressed by overt marking
140	1	Nominal and verbal conjunction are largely identical
140	2	Nominal and verbal conjunction are different
141	1	Grammatical marking of perfective/imperfective distinction
141	2	No grammatical marking of perfective/imperfective distinction
142	1	no grammatical marking of past/non-past distinction
142	2	some grammatical marking of past/non-past distinction
143	1	no grammatical marking of past/non-past distinction
143	2	past/non-past distinction marked: no remoteness distinction
143	3	past/non-past distinction marked:2-3 degrees of remoteness distinguished
143	4	past/non-past distinction marked: at least 4 degrees of remoteness distinguished
144	1	Inflectional marking of future/non-future distinction
144	2	No inflectional marking of future/non-future distinction
145	1	absent
145	2	present
146	1	from possessive
146	2	from finish, already
146	3	other perfect
146	4	no perfect
147	1	absent
147	2	present
148	1	No tense aspect inflection
148	2	Tense-aspect prefixes
148	3	Tense-aspect affixes
148	4	Tense-aspect tone
148	5	Combination of tense-aspect strategies with none primary
149	1	No morphological dedicated second person imperatives at all
149	2	Some morphological imperatives
150	1	No morphologically dedicated second person imperatives at all
150	2	Morphologically dedicated second singular as well as second plural imperatives
150	3	Morphologically dedicated second singular imperatives but no morphologically dedicated second plural imperatives
150	4	Morphologically dedicated second plural imperatives but no morphologically dedicated second singular imperatives
150	5	Morphologically dedicated second person imperatives, no distingush between singular and plural
151	1	Imperative
151	2	Other
152	1	Declarative
152	2	Other
153	1	absent
153	2	present
154	1	absent
154	2	present
155	1	Inflectional optative present
155	2	Inflectional optative absent
156	1	Situational possibility can be expressed with affixes
156	2	Situational possibility can not be expressed with affixes, but with verbal constructio
156	3	Situational possibility can not be expressed with affixes, but with other kinds of markers
157	1	Epistemic possibility can be expressed with verbal construction
157	2	Epistemic possibility can not be expressed with verbal construction, but with affixes on verb
157	3	Epistemic possibility can not be expressed with verbal construction, but with other kinds of markers
158	1	No markers for both situational and epistemic modality
158	2	Some markers for for situational and epistemic modality
159	1	No markers for both situational and epistemic modality
159	2	Both for possibility and necessity
159	3	Only for possibility or for necessity
160	1	No grammatical evidentials
160	2	Some grammatical evidentials
161	1	No grammatical evidentials
161	2	Only indirect evidentials
161	3	Both direct and indirect evidentials
162	1	Verbal affix or clitic
162	2	Part of the tense system
162	3	Modal morpheme
162	4	Separate particle
162	5	Mixed systems
162	6	No gramatical evidentials
163	1	No suppletion in tense
163	2	Suppletion in tense
164	1	No suppletion in aspect
164	2	Suppletion in aspect
165	1	absent
165	2	present
166	1	absent
166	2	present
167	1	not-applicable
167	2	no suppletion
167	3	suppletion
168	1	Subject-Object-Verb(SOV)
168	2	Subject-Verb-Object(SVO)
168	3	Verb-Subject-Object(VSO)
168	4	Verb-Object-Subject(VOS)
168	5	Object-Verb-Subject(OVS)
168	6	Object-Subject-Verb(OSV)
168	7	Lacking a dominant word order
169	1	Subject precedes verb(SV)
169	2	Both orders with neither dominant
169	3	Subject follows verb(SV)
170	1	Object precedes verb(OV)
170	2	Both orders with neither dominant
170	3	Object follows verb(VO)
171	1	Verb-Object-Oblique(VOX)
171	2	Oblique-Verb-Object(XVO)
171	3	Oblique-Object-Verb(XOV)
171	4	Object-Oblique-Verb(OXV)
171	5	Object-Verb-Oblique(OVX)
171	6	More than one order with none dominant
172	1	No adpositions
172	2	Some adpositions
173	1	No adpositions
173	2	Postpositions
173	3	Prepositions
173	4	Inpositions
173	5	Mixed, with none dominant
174	1	Genitive-noun(GenN)
174	2	Both orders occur with neither order dominant
174	3	Noun-genitive(NGen)
175	1	Modifying adjectives precedes noun(AdjN)
175	2	Modifying adjectives follows noun(NAdj)
175	3	Both orders of noun and modifying adjective occur, with neither dominant
175	4	Adjectives do not modify nouns, occurring as predicates in internally headed relative clauses
176	1	Demonstratives before noun
176	2	No dominant order
176	3	Demonstrative after noun
177	1	Mixed
177	2	As word
177	3	As affix
178	1	Numeral precedes noun(NumN)
178	2	Numeral follows noun(NNum)
178	3	Both orders of numeral and noun occur, with neither order dominant
178	4	Numeral only modifies verb
179	1	Externally headed relative clauses
179	2	Internally headed relative clauses
179	3	Mixed types of relative clause
180	1	Noun-Relative clause
180	2	Relative clause-Noun
180	3	Internally headed
180	4	Correlative
180	5	Adjoined
180	6	Doubly headed
180	7	Mixed
181	1	Degree word precedes adjective(DegAdj)
181	2	Other orders occur with neither order dominant
181	3	Degree word follows adjective(AdjDeg)
182	1	No question particle
182	2	Some question particle
183	1	No question particle
183	2	Question particle at beginning of sentence
183	3	Question particle at end of sentence
183	4	Question particle in second position in sentence
183	5	Question particle in either of two positions
183	6	Question particle with other position
184	1	Interrogative phrases obligatory initial
184	2	Mixed
184	3	Interrogative phrases not obligatory initial
185	1	Subordonating conjunctions
185	2	Affixes on verb
185	3	More than one type of adverbial subordinator with none dominant
186	1	Adverbial subordinators which are separate words and which appear at the beginning of the subordinate clause
186	2	Adverbial subordinators which are separate words and which appear at the end of the subordinate clause
186	3	Affixes on verb
186	4	More than one type of adverbial subordinator with none dominant
186	5	Clause-internal adverbial subordinators
187	1	Neutral
187	2	Nominative-accusative
187	3	Ergative-absolute
187	4	Tripartite
187	5	Active-inactive
188	1	Neutral
188	2	Nominative-accusative(standard)
188	3	Nominative-accusative(marked nominative)
188	4	Ergative-absolute
188	5	Tripartite
188	6	Active-inactive
189	1	absent
189	2	present
190	1	Neutral
190	2	Nominative-accusative
190	3	Ergative-absolute
190	4	Tripartite
190	5	Active-inactive
190	6	None
191	1	Neutral alignment(no verbal person marking)
191	2	Accusative alignment
191	3	Ergative alignment
191	4	Active alignment
191	5	Hierarchical alignment
191	6	Split alignment
192	1	Pronominal subjects are expressed by pronouns
192	2	Pronominal subjects are expressed by morpho-syntactic means
192	3	Mixed expression
193	1	Obligatory pronouns in subject position
193	2	Subject affixes on verbs
193	3	Subject clitics on variable host
193	4	Subject pronouns in different position
193	5	Optional pronouns in subject position
193	6	Mixed
194	1	none
194	2	one argument
194	3	two arguments
195	1	No verbal marking of A argument
195	2	Verbal marking of A argument
196	1	No verbal marking of P argument
196	2	Verbal marking of P argument
197	1	No person marking of S
197	2	Some person marking of S
198	1	No person marking of S
198	2	No zero realization of third person S forms
198	3	Zero realization of third person S forms
199	1	No person marking of S
199	2	No zero realization of third person S forms
199	3	Zero realization of some third person singular forms
199	4	Zero realization of all third person singular forms
199	5	Zero realization of all third person forms/No third person S forms
199	6	Zero realization only of third person non-singular
200	1	Incomplete order
200	2	A precedes P
200	3	P precedes A
200	4	Bothe orderd of A and P occur
200	5	Fused order
201	1	Indirect-object construction
201	2	Double-object construction
201	3	Secondary-object construction
201	4	Mixed construction
202	1	absent
202	2	present
203	1	There are no non-iconic reciprocal constuctions
203	2	All reciprocals constructions are formally distinct from reflexive constructions
203	3	There are both reflexive and non-reflexive reciprocal costructions
203	4	The reciprocal and reflexive constructions are formally identical
204	1	There is a passive construction
204	2	There is no passive construction
205	1	No antipassive construction
205	2	Antipassive constructions
206	1	No antipassive construction
206	2	Antipassive with patient-like argument left implicit
206	3	Antipassive with patient-like argument expressed as oblique complement
207	1	absent
207	2	present
208	1	absent
208	2	present
208	3	no applicative construction
209	1	absent
209	2	present
210	1	absent
210	2	present
211	1	No purposive type
211	2	Purposive type
212	1	No sequential type
212	2	Sequential type
213	1	No morphological type
213	2	Morphological type
214	1	No compound type
214	2	Compound type
215	1	Negative affix
215	2	Negative particle
215	3	Negative auxiliary verb
215	4	Negative word, unclear if verb or particle
215	5	Variation between negative word and affix
215	6	Double negation
216	1	absent
216	2	present
217	1	absent
217	2	present
218	1	No finiteness asymmetric standard negation
218	2	Finiteness asymmetric standard negation
219	1	No reality status asymmetric standard negation
219	2	Reality status asymmetric standard negation
220	1	No other gramatical categories of assymetric standard negation
220	2	Other gramatical categories of assymetric standard negation
221	1	absent
221	2	present
222	1	Negative inefinites co-occur with predicate negation
222	2	Negative indefinites preclude predicate negation
222	3	Negative indefintes show mixed behaviour
222	4	Negative existential construction
223	1	Overt morpheme
223	2	No overt morpheme
224	1	Question particle
224	2	Interrogative verb morphology
224	3	Mixture of previous two types
224	4	Interrogative word order
224	5	Absence of declarative morphemes
224	6	Interrogative intonation only
224	7	No interrogative-declarative distinction
225	1	Locational Possessives
225	2	Genitive Possessives
225	3	Topic Possessives
225	4	Conjunctional Possessives
225	5	Have-Possessives
226	1	Predicative adjectives have verbal encoding
226	2	Predicative adjectives have mixed encoding
226	3	Predicative adjectives have non verbal encoding
227	1	Split(different) encoding of nominal and locational predications
227	2	Shared(idenical) encoding of nominal and locational predications
228	1	Zero copula is impossible
228	2	Zero copula is possible
229	1	Fixed case comparatives constructions
229	2	Derived-case comparatives constructions
230	1	Locational comparatives
230	2	Exceed comparatives
230	3	Conjoined comparatives
230	4	Particle comparatives
231	1	reduction
231	2	non-reduction
232	1	Relative pronoun
232	2	Non-reduction
232	3	Pronoun-retention
232	4	Gap
233	1	reduction
233	2	non-reduction
233	3	not possible
234	1	Relative Pronoun strategy
234	2	Non-Reduction strategy
234	3	Pronoun-Retention strategy
234	4	Gap strategy
234	5	Not possible
235	1	Independent verb
235	2	Desideratives markers
236	1	The complement subject is left implicit
236	2	The complement subject is expressed overtly
236	3	Both expression types exist
236	4	Want is expressed as a desiderative verbal affix
236	5	Want is expressed as an uninflected desiderative particle
237	1	Balanced purpose clause
237	2	Balanced/deranked purpose clause
237	3	Deranked purpose clause
238	1	Balanced when clause
238	2	Balanced/deranked when clause
238	3	Deranked when clause
239	1	Balanced reason clause
239	2	Balanced/deranked reason clause
239	3	Deranked reason clause
240	1	Balanced utterance complement clause
240	2	Balanced/deranked utterance complement clause
240	3	Deranked utterance complement clause
241	1	Identity: a single word denotes both arm and hand
241	2	Differentiation: one word denotes hand and another, different word denotes arm
242	1	Identity: a single word denotes both hand and finger and/or fingers
242	2	Differentiation: one word denotes hand and another, different word denotes finger, or very rarely fingers
243	1	Decimal
243	2	Hybrid vigesimal-decimal
243	3	Pure vigesimal
243	4	Other base
243	5	Extended body-part
243	6	Restricted
244	1	3 categories
244	2	Between 3 and 4 categories
244	3	4 categories
244	4	Between 4 and 5 categories
244	5	5 categories
244	6	Between 5 and 6 categories
244	7	6 categories
245	1	3 , between 3 and 4, or 4 categories
245	2	Between 4 and 5, 5, or between 5 and 6 categories
245	3	4 or between 6 and 7 categories
245	4	7 or between 7 and 8 categories
245	5	8 or between 8 and 9 categories
245	6	9 or between 9 and 10 categories
245	7	Morethan 10 categories
246	1	Green and blue
246	2	Green or blue
246	3	Black-or-green-or-blue
246	4	Black-or-blue and green
246	5	Yellow-or-green-or-bue
246	6	Yellow-or-green and blue
246	7	Green and blue not both encoded in any basic color term
247	1	Red and yellow
247	2	Red-or-yellow
247	3	Red and yellow-or-green-or-blue
247	4	Red and yellow-or-green
247	5	Red and yellow not both coded in any basic clor term
248	1	absent
248	2	present
249	1	No M-T pronouns
249	2	M-T pronouns, paradigmatic
249	3	M-T pronouns, non-paradigmatic
250	1	absent
250	2	present
251	1	No N-M pronouns
251	2	N-M pronouns, paradigmatic
251	3	N-M pronouns, non-paradigmatic
252	1	Words derived from Sinitic cha
252	2	Words derived from Min Nan Chinese te
252	3	Others
253	1	no
253	2	yes
254	1	No irregular negatives in sign languages
254	2	One irregular negatives
254	3	Some irregular negatives(2-5)
254	4	Many irregular negatives(more than 5)
255	1	No question particle in sign languages
255	2	Question particle in sign languages
256	1	No question particle in sign languages
256	2	One question particle
256	3	More than one question particle
257	1	Clicks may express logical meanings(yes and/or no)
257	2	Clicks may express affective but no logical meanings
257	3	Clicks may express neither affective nor logical meanings
