# Supplementary material for: Some Structural Aspects of Language Are More Stable than Others: A Comparison of Seven Methods
Source: PLoS One. 2013 Jan 28;8(1):e55009. doi: 10.1371/journal.pone.0055009 (PMC3557264; doi:10.1371/journal.pone.0055009)
Supplement: Dataset S1 — The version of WALS dataset used in the paper. This dataset (released under an Attribution-NonCommercial-NoDerivs 2.0 Germany (CC BY-NC-ND 2.0) license) is the actual version of WALS used in our paper, included here for maximum reproductibility of the reported results. (GZ) [file pone.0055009.s003.gz › WALS_R/featuresX.tab]

Consonant Inventories	na
Vowel quality inventories	na
Voicing contrast in plosives	na
Voicing contrast in fricatives	na
Gaps in polosive systems	na
/p/ in Plosives Systems	na
/g/ in Plosives Systems	na
Uvular Stops	na
Uvular Continuants	na
Ejectives	na
Implosives	na
Glottalized Resonants	na
Laterals	na
/l/	na
Obstruent laterals	na
Velar nasal	na
Type of velar nasal	na
Vowel nasalization	na
High front rounded Vowels	na
Mid front rounded Vowels	na
Syllable structure	na
Tone	na
Types of tone	na
Strees type	na
Direction of fixed stress determination	na
Syllable count of fixed stress determination	na
Edge orientation in weight sensitive stress	na
Direction of edge orientation in weight sensitive stress	na
Syllable count of edge orientation in weight sensitive stress	na
Weight factors in weight sensitivity	na
Rhythmic stress	na
Trohaic rhythm	na
Iambic rhythm	na
Bilabials Consonants	na
Fricatives Consonants	na
Nasals Consonants	na
Clicks	na
Labial-velars	na
Pharyngeals	na
Th sounds	na
Tonal Fusion	na
Concatenative fusion	na
Isolating fusion	na
Ablaut fusion	na
Case	na
Case exponence	na
Exponence of selected inflectional formatives	na
Inflectional synthesis of the verb	na
Patient marking	na
Patient head marking	na
Patient dependent marking	na
Possesor marking	na
Possesor is head marked	na
Possesor is dependent marked	na
Affixation	na
Prefixing and suffixing in inflectional morphology	na
Productive reduplication	na
Reduplication	na
Case	na
Case syncretism	na
Subject person/number marking	na
Type of syncretism in verbal person/number marking	na
Gender	na
Number of genders	na
Sex based and non-sex based gender systems	na
Systems of gender assignment	na
Nominal plural	na
Type of plural	na
Morphological plural	na
Plural in nouns	na
Plural type in human nouns	na
Plural in inanimates nouns	na
Plural type in inanimates nouns	na
Independent subject-pronouns	na
Kind of plural affix in independent pronouns	na
Plural affixes	na
Type of stem plurality in independent personal pronouns	na
Associative plural	na
Type of associative plural	na
Special associative plural marker	na
Definite articles	na
Type of Definite articles	na
Indefinite articles	na
Type of indefinite articles	na
Inclusive/exclusive pronoun	na
Inclusive/exclusive distinction in independent pronouns	na
Subject person marking on verbs	na
Inclusive/exclusive person marking on verbs	na
Inclusive/exclusive distinction in verbal inflection	na
Distance contrast in demonstratives	na
Pronominal and adnominal demonstratives	na
Different forms of pronominal and adnominal demonstratives	na
Relationship of third person pronouns and demonstratives	na
Type of relation of third person pronouns and demonstratives	na
Gender distinctions in independent personal pronouns	na
First and second person gender distinction	na
Third person gender distinction	na
Third person singular gender distinction	na
Third person non-singular gender distinction	na
Politeness distinctions in second person pronouns	na
Encoding of politeness distinctions	na
Indefinite pronouns	na
Type of indefinite pronouns	na
Type of transparent indefinite pronouns	na
Intensifiers and reflexive pronouns	na
Adpositions	na
Person marking with adpositions	na
Person marking on adpositions	na
Morphological case marking	na
Number of cases	na
Morphological case marking	na
Application of case marking	na
Type of asymmetrical case marking	na
Case	na
Type of case	na
Position and type of case affixes	na
Comitatives and intrumentals	na
Morphological ordinal numerals	na
Ordinal numeral one	na
Ordinal numeral two	na
Ordinal numerals	na
Distributive numerals	na
Type of distributive numerals	na
Numeral classifiers	na
Presence of numeral classifiers	na
Conjunctions and universal quantifiers	na
Type of similarity	na
Possessives prefixes	na
Possefives suffixes	na
Obligatory possessive inflection	na
Possessive classification	na
Type of possessive classification	na
Genitives, Adjectives and Relatives Clauses	na
Type of Genitives, Adjectives and Relatives Clauses	na
Marking of adjectives without nouns	na
Type of marking of adjectives without nouns	na
Action nominal construction	na
Noun phrase conjunction	na
Nominal and verbal conjunction expressed by juxtaposition	na
Nominal and verbal conjunction expressed by overmarking	na
Perfective/Imperfective Aspect	na
Past tense grammatical distinction	na
Type of past tense grammatical distinction	na
The future tense	na
Perfect	na
Type of perfect	na
Tense aspect inflection	na
Position of Tense aspect affixes	na
The morphological imperatives	na
Type of morphological imperatives	na
Verbal construction of prohibative	na
Negative strategy of prohibative	na
Maximal imperative hortative system	na
Minimal imperative hortative system	na
The optative	na
Situational possibility can be expressed with affixes	na
Epistemic possibility can be expressed with verbal construction	na
Situational and epistemic modal marking	na
Type of overlap between situational and epistemic modal marking	na
Evidentiality	na
Type of semantic distinctions of evidentiality	na
Coding of evidentiality	na
Suppletion according to tense	na
Suppletion according to aspect	na
Pairs/Triples in verbal-number and suppletion	na
Singular-dual-plural triples	na
Suppletion in verbal number	na
Order of subject, object and verb	na
Order of subject and verb	na
Order of object and verb	na
Order of Object, Obliques and Verb	na
Adposition	na
Type of order of adposition and noun phrase	na
Order of genitive and noun	na
Order of adjectives and noun	na
Order of demonstratives and noun	na
Demonstrative as separate word	na
Order of numeral and noun	na
Relative clause and noun	na
Order of relative clause and noun	na
Order of degree word and adjective	na
Question particles	na
Position of polar question particles	na
Position of interrogative phrases in content question	na
Type of order of adverbial subordinator and clause	na
Subordonating conjunctions	na
Aligment of case marking of full noun phrases	na
Nominative-Accusative case marking	na
Pronominal case marking	na
Alignment of case marking of pronouns	na
Aligment of verbal person marking	na
Expression of pronominal subjects	na
Type of expression of pronominal subjects	na
Verbal marking	na
Verbal marking of A argument	na
Verbal marking of P argument	na
Verbal person marking	na
Type of third person verbal person marking	na
Zero realization of third person verbal person marking	na
Complete order of person markers on the verb	na
Ditransitive constructions the verb give	na
Reciprocal construction	na
Type of reciprocal construction	na
Passive constructions	na
Antipassive constructions	na
Type of antipassive construcions	na
Applicative constructions	na
Benefactive role for applicative	na
Intransitive base of applicative construction	na
Transitive base of applicative construction	na
Purposive type of periphrasic causative constructions	na
Sequential type of periphrasic causative constructions	na
Morphological type of nonperiphrasic causative constructions	na
Compound type of nonperiphrasic causative constructions	na
Negatives morphemes	na
Symmetric standard negation	na
Asymmetric standard negation	na
Finiteness asymmetric standard negation	na
Reality status asymmetric standard negation	na
Other gramatical categories of assymetric standard negation	na
Negative indefinite pronouns	na
Negative indefinite pronouns and predicate negation	na
Morphological marking of polar question	na
Polar question	na
Predicatives possession	na
Predicative adjectives descr	na
Nominal and locational predication	na
Zero copula for predicative nominals	na
Type of case comparatives constructions	na
Comparatives constructions	na
Reduction of relative clauses	na
Relativization on subjects	na
Reduction of relative clause	na
Relativization on obliques	na
Want complement subject clauses	na
Type of want complement subjects	na
Purpose clause	na
When clause	na
Reason clause	na
Utterance complement clause	na
Hand and arm	na
Finger and hand	na
Numaeral bases	na
Number of non-derived basic colour categories	na
Number of basic colour categories	na
Green and blue	na
Red and Yellow	na
M-T pronouns	na
Type of M-T pronouns	na
N-M pronouns	na
Type of N-M pronouns	na
Tea	na
Irregular negatives in sign languages	na
Kind of irregular negatives in sign languages	na
Question particle in sign languages	na
Type of question particle in sign languages	na
Para-linguistic usages of clicks	na
