# Supplementary material for: Some Structural Aspects of Language Are More Stable than Others: A Comparison of Seven Methods
Source: PLoS One. 2013 Jan 28;8(1):e55009. doi: 10.1371/journal.pone.0055009 (PMC3557264; doi:10.1371/journal.pone.0055009)
Supplement: Dataset S1 — The version of WALS dataset used in the paper. This dataset (released under an Attribution-NonCommercial-NoDerivs 2.0 Germany (CC BY-NC-ND 2.0) license) is the actual version of WALS used in our paper, included here for maximum reproductibility of the reported results. (GZ) [file pone.0055009.s003.gz › WALS_R/wals_lgs.tab]

apk	A-Pucikwar	92,83	12,17	Great Andamanese	Andamanese	SE Asia & Oceania
aar	Aari	36,58	6	Omotic	Afro-Asiatic	Africa
aba	Abau	141,25	-4	Upper Sepik	Sepik	Australia-New Guinea
abz	Abaza	42	44	Northwest Caucasian	Northwest Caucasian	Eurasia
abw	Abenaki (Western)	-72,25	44	Algonquian	Algic	North America
abd	Abidji	-4,58	5,67	Kwa	Niger-Congo	Africa
abi	Abipón	-61	-29	Guaicuruan	Guaicuruan	South America
abk	Abkhaz	41	43,08	Northwest Caucasian	Northwest Caucasian	Eurasia
abu	Abun	132,5	-,5	North-Central Bird's Head	West Papuan	Australia-New Guinea
ace	Acehnese	95,5	5,5	Sundic	Austronesian	SE Asia & Oceania
acg	Achagua	-72,25	4,42	Arawakan	Arawakan	South America
acn	Achang	98,5	25	Burmese-Lolo	Sino-Tibetan	SE Asia & Oceania
ach	Aché	-55,17	-25,25	Tupi-Guaraní	Tupian	South America
aci	Achí	-90,5	15,17	Mayan	Mayan	North America
acl	Acholi	32,67	3	Nilotic	Nilo-Saharan	Africa
acu	Achuar	-76	-3	Jivaroan	Jivaroan	South America
acm	Achumawi	-121	41,5	Palaihnihan	Hokan	North America
aco	Acoma	-107,58	34,92	Keresan	Keresan	North America
ada	Adamorobe Sign Language	-,17	5,83	Sign Languages	other	Africa
adi	Adioukrou	-4,58	5,42	Kwa	Niger-Congo	Africa
ady	Adyghe (Abzakh)	40,58	45,23	Northwest Caucasian	Northwest Caucasian	Eurasia
ash	Adyghe (Shapsugh)	38,75	45	Northwest Caucasian	Northwest Caucasian	Eurasia
adt	Adyghe (Temirgoy)	39,7	45,22	Northwest Caucasian	Northwest Caucasian	Eurasia
adn	Adynyamathanha	139,5	-30,5	Pama-Nyungan	Australian	Australia-New Guinea
adz	Adzera	146,25	-6,25	Oceanic	Austronesian	SE Asia & Oceania
afr	Afrikaans	22	-31	Germanic	Indo-European	Eurasia
aga	Agarabi	146	-6,17	Eastern Highlands	Trans-New Guinea	Australia-New Guinea
agh	Aghem	10	6,67	Bantoid	Niger-Congo	Africa
ahu	Aghu	140,17	-6,17	Awju-Dumut	Trans-New Guinea	Australia-New Guinea
agl	Aghul	47,67	41,75	Lezgic	Nakh-Daghestanian	Eurasia
agc	Agta (Central)	121,83	17,97	Northern Philippines	Austronesian	SE Asia & Oceania
agu	Aguacatec	-91,33	15,42	Mayan	Mayan	North America
agr	Aguaruna	-78	-5	Jivaroan	Jivaroan	South America
aht	Ahtna	-145	62	Athapaskan	Na-Dene	North America
aik	Aikaná	-60,67	-12,67	Arawakan	Arawakan	South America
ain	Ainu	143	43	Ainu	Ainu	Eurasia
aiz	Aizi	-4,5	5,25	Kru	Niger-Congo	Africa
aja	Aja	25,67	7,33	Kresh	Nilo-Saharan	Africa
aji	Ajië	165,5	-21,33	Oceanic	Austronesian	SE Asia & Oceania
aka	Aka	16,25	2,67	Bantoid	Niger-Congo	Africa
akb	Aka-Biada	92,5	11,67	Great Andamanese	Andamanese	SE Asia & Oceania
akc	Aka-Cari	93	13,5	Great Andamanese	Andamanese	SE Asia & Oceania
akk	Aka-Kede	92,75	12,75	Great Andamanese	Andamanese	SE Asia & Oceania
akn	Akan	-1,25	6,5	Kwa	Niger-Congo	Africa
akw	Akawaio	-59,5	6	Cariban	Cariban	South America
akh	Akha	99,83	21,83	Burmese-Lolo	Sino-Tibetan	SE Asia & Oceania
axv	Akhvakh	46,33	42,33	Avar-Andic-Tsezic	Nakh-Daghestanian	Eurasia
akl	Aklanon	122,33	11,58	Meso-Philippine	Austronesian	SE Asia & Oceania
awk	Akwa	6,33	10,08	Bantoid	Niger-Congo	Africa
all	Ala'ala	146,75	-8,92	Oceanic	Austronesian	SE Asia & Oceania
abm	Alabama	-87,42	32,33	Muskogean	Muskogean	North America
agw	Alagwa	35,75	-5,5	Southern Cushitic	Afro-Asiatic	Africa
ala	Alamblak	143,33	-4,67	Sepik Hill	Sepik	Australia-New Guinea
alx	Alas	97,83	3,67	Sundic	Austronesian	SE Asia & Oceania
alw	Alawa	134,25	-15,17	Maran	Australian	Australia-New Guinea
alb	Albanian	20	41	Albanian	Indo-European	Eurasia
ale	Aleut	-166	54	Eskimo-Aleut	Eskimo-Aleut	North America
aea	Aleut (Eastern)	-164	54,75	Eskimo-Aleut	Eskimo-Aleut	North America
alg	Algonquin	-77	46	Algonquian	Algic	North America
ald	Alladian	-4,33	5,17	Kwa	Niger-Congo	Africa
alc	Allentiac	-68	-31	Huarpe	Huarpe	South America
alt	Alsatian	7,5	48,5	Germanic	Indo-European	Eurasia
als	Alsea	-123,92	44,67	Alsea	Oregon Coast	North America
aso	Altai (Southern)	87	51	Turkic	Altaic	Eurasia
aln	Alune	128,33	-3	Central Malayo-Polynesian	Austronesian	SE Asia & Oceania
atq	Alutiiq	-157	57	Eskimo-Aleut	Eskimo-Aleut	North America
alu	Alutor	165	61	Northern Chukotko-Kamchatkan	Chukotko-Kamchatkan	Eurasia
aly	Alyawarra	135	-22,5	Pama-Nyungan	Australian	Australia-New Guinea
amc	Amahuaca	-72,5	-10,5	Panoan	Panoan	South America
amn	Amanab	141,25	-3,58	Border	Border	Australia-New Guinea
ama	Amara	148,5	-5,67	Oceanic	Austronesian	SE Asia & Oceania
amk	Amarakaeri	-70,5	-12,5	Harakmbet	Harakmbet	South America
aml	Ambae (Lolovoli Northeast)	167,88	-15,42	Oceanic	Austronesian	SE Asia & Oceania
amq	Ambai	136,5	-1,83	South Halmahera - West New Guinea	Austronesian	SE Asia & Oceania
amb	Ambulas	143	-3,83	Middle Sepik	Sepik	Australia-New Guinea
amd	Amdo	100	35	Bodic	Sino-Tibetan	SE Asia & Oceania
ame	Amele	145,58	-5,25	Madang	Trans-New Guinea	Australia-New Guinea
asl	American Sign Language	-78	39	Sign Languages	other	North America
amh	Amharic	38	10	Semitic	Afro-Asiatic	Africa
ami	Amis	121,33	23,33	Paiwanic	Austronesian	SE Asia & Oceania
amo	Amo	8,67	10,33	Kainji	Niger-Congo	Africa
ape	Ampeeli	146,08	-6,75	Angan	Trans-New Guinea	Australia-New Guinea
amu	Amuesha	-75,42	-10,5	Arawakan	Arawakan	South America
amz	Amuzgo	-98	16,83	Amuzgoan	Oto-Manguean	North America
amx	Anamuxra	145	-4,67	Madang	Trans-New Guinea	Australia-New Guinea
anx	Andi	46,25	42,75	Avar-Andic-Tsezic	Nakh-Daghestanian	Eurasia
adk	Andoke	-72	-,67	Andoke	Andoke	South America
anj	Anejom	169,8	-20,2	Oceanic	Austronesian	SE Asia & Oceania
ane	Anem	149,08	-5,58	Anem	Anem	Australia-New Guinea
ant	Angaatiha	146,25	-7,22	Angan	Trans-New Guinea	Australia-New Guinea
agm	Angami	94,5	25,67	Kuki-Chin-Naga	Sino-Tibetan	SE Asia & Oceania
anc	Angas	9,5	9,5	West Chadic	Afro-Asiatic	Africa
ang	Anggor	141,17	-3,75	Senagi	Senagi	Australia-New Guinea
ago	Angolar	6,5	,25	Creoles and Pidgins	other	Africa
agt	Anguthimri	141,83	-12,33	Pama-Nyungan	Australian	Australia-New Guinea
ani	//Ani	21,92	-18,92	Central Khoisan	Khoisan	Africa
ann	Anindilyakwa	136,5	-14	Anindilyakwa	Australian	Australia-New Guinea
ano	Anong	98,75	27,33	Nungish	Sino-Tibetan	SE Asia & Oceania
anu	Anufo	,25	10,08	Kwa	Niger-Congo	Africa
ayi	Anyi	-3,5	7	Kwa	Niger-Congo	Africa
any	Anywa	33,5	8	Nilotic	Nilo-Saharan	Africa
ao	Ao	94,67	26,58	Kuki-Chin-Naga	Sino-Tibetan	SE Asia & Oceania
apc	Apache (Chiricahua)	-108	33,25	Athapaskan	Na-Dene	North America
apj	Apache (Jicarilla)	-104	36,58	Athapaskan	Na-Dene	North America
apw	Apache (Western)	-110	33,75	Athapaskan	Na-Dene	North America
apl	Apalaí	-54	0	Cariban	Cariban	South America
apt	Apatani	93,75	27,5	Mirish	Sino-Tibetan	SE Asia & Oceania
api	Apinayé	-48	-5,5	Ge-Kaingang	Macro-Ge	South America
apu	Apurinã	-67	-9	Arawakan	Arawakan	South America
abn	Arabana	136,25	-28,25	Pama-Nyungan	Australian	Australia-New Guinea
arb	Arabela	-75,17	-2	Zaparoan	Zaparoan	South America
abb	Arabic (Abbéché Chad)	20,83	13,83	Semitic	Afro-Asiatic	Africa
abh	Arabic (Bahrain)	50,5	26	Semitic	Afro-Asiatic	Africa
ahs	Arabic (Bani-Hassan)	-10	20	Semitic	Afro-Asiatic	Africa
abe	Arabic (Beirut)	35,5	33,92	Semitic	Afro-Asiatic	Africa
arn	Arabic (Borno Nigerian)	12,42	8,58	Semitic	Afro-Asiatic	Africa
ael	Arabic (Eastern Libyan)	22	32	Semitic	Afro-Asiatic	Africa
aeg	Arabic (Egyptian)	31	30	Semitic	Afro-Asiatic	Africa
arg	Arabic (Gulf)	49	26	Semitic	Afro-Asiatic	Africa
arh	Arabic (Hijazi)	38	26	Semitic	Afro-Asiatic	Africa
arq	Arabic (Iraqi)	44	33	Semitic	Afro-Asiatic	Africa
ako	Arabic (Kormakiti)	33,5	35,25	Semitic	Afro-Asiatic	Africa
arl	Arabic (Lebanese)	36	34	Semitic	Afro-Asiatic	Africa
ams	Arabic (Modern Standard)	42	25	Semitic	Afro-Asiatic	Africa
amr	Arabic (Moroccan)	-6	34	Semitic	Afro-Asiatic	Africa
arv	Arabic (Negev)	34,75	30,5	Semitic	Afro-Asiatic	Africa
anl	Arabic (North Levantine Spoken)	36	33,75	Semitic	Afro-Asiatic	Africa
apa	Arabic (Palestinian)	35,25	32	Semitic	Afro-Asiatic	Africa
ars	Arabic (San'ani)	44	16	Semitic	Afro-Asiatic	Africa
asy	Arabic (Syrian)	38	34	Semitic	Afro-Asiatic	Africa
atu	Arabic (Tunisian)	10,25	36,75	Semitic	Afro-Asiatic	Africa
akm	Arakanese (Marma)	92,5	21,5	Burmese-Lolo	Sino-Tibetan	SE Asia & Oceania
ark	Araki	166,92	-15,67	Oceanic	Austronesian	SE Asia & Oceania
atb	Aralle-Tabulahan	119,25	-2,75	Sulawesi	Austronesian	SE Asia & Oceania
ard	Arandai	133	-2,08	South Bird's Head	Marind	Australia-New Guinea
ana	Araona	-67,75	-12,33	Tacanan	Tacanan	South America
aho	Arapaho	-103	40	Algonquian	Algic	North America
arp	Arapesh	143,17	-3,47	Kombio-Arapesh	Torricelli	Australia-New Guinea
aab	Arapesh (Abu)	142,95	-3,45	Kombio-Arapesh	Torricelli	Australia-New Guinea
ara	Arawak	-55,17	5,5	Arawakan	Arawakan	South America
abo	Arbore	36,75	5	Eastern Cushitic	Afro-Asiatic	Africa
arc	Archi	46,83	42	Lezgic	Nakh-Daghestanian	Eurasia
arx	'Are'are	161,17	-9,25	Oceanic	Austronesian	SE Asia & Oceania
ari	Aribwatsa	147	-6,72	Oceanic	Austronesian	SE Asia & Oceania
akr	Arikara	-100,5	45,5	Caddoan	Caddoan	North America
arm	Armenian (Eastern)	45	40	Armenian	Indo-European	Eurasia
arz	Armenian (Iranian)	51,67	32,67	Armenian	Indo-European	Eurasia
arw	Armenian (Western)	43,5	38,5	Armenian	Indo-European	Eurasia
alk	Arop-Lokep	147,05	-5,38	Oceanic	Austronesian	SE Asia & Oceania
aro	Arosi	161,33	-10,25	Oceanic	Austronesian	SE Asia & Oceania
arr	Arrernte	134	-24	Pama-Nyungan	Australian	Australia-New Guinea
amp	Arrernte (Mparntwe)	136	-24	Pama-Nyungan	Australian	Australia-New Guinea
awe	Arrernte (Western)	132,5	-24	Pama-Nyungan	Australian	Australia-New Guinea
asm	Asmat	138,5	-5,5	Asmat-Kamoro	Trans-New Guinea	Australia-New Guinea
ass	Assamese	93	26	Indic	Indo-European	Eurasia
ast	Asturian	-6	43,25	Romance	Indo-European	Eurasia
asu	Asuriní	-49,5	-3,5	Tupi-Guaraní	Tupian	South America
atm	Atacameño	-69	-23	Kunza	Kunza	South America
atk	Atakapa	-93,5	30	Atakapa	Atakapa	North America
ata	Atayal	121,33	24,5	Atayalic	Austronesian	SE Asia & Oceania
atc	Atchin	167,33	-16	Oceanic	Austronesian	SE Asia & Oceania
ath	Athpare	87,33	27	Bodic	Sino-Tibetan	SE Asia & Oceania
ati	Atikamekw	-74	48	Algonquian	Algic	North America
ats	Atsugewi	-121	40,75	Palaihnihan	Hokan	North America
au	Au	142,08	-3,58	Wapei-Palei	Torricelli	Australia-New Guinea
aul	Aulua	167,67	-16,33	Oceanic	Austronesian	SE Asia & Oceania
aus	Auslan	145	-30	Sign Languages	other	Australia-New Guinea
auy	Auyana	145,75	-6,5	Eastern Highlands	Trans-New Guinea	Australia-New Guinea
ava	Avar	46,5	42,5	Avar-Andic-Tsezic	Nakh-Daghestanian	Eurasia
avt	Avatime	,42	6,83	Kwa	Niger-Congo	Africa
avo	Avokaya	30	4,67	Moru-Ma'di	Nilo-Saharan	Africa
awa	Awa	145,75	-6,67	Eastern Highlands	Trans-New Guinea	Australia-New Guinea
awp	Awa Pit	-78,25	1,5	Barbacoan	Barbacoan	South America
awd	Awadhi	81,5	27,5	Indic	Indo-European	Eurasia
awi	Awin	141,42	-5,75	Awin-Pare	Awin-Pare	Australia-New Guinea
awn	Awngi	36,67	10,83	Central Cushitic	Afro-Asiatic	Africa
awt	Awtuw	142	-3,58	Ram	Sepik	Australia-New Guinea
awy	Awyi	140,58	-2,92	Border	Border	Australia-New Guinea
ayw	Ayiwo	166,25	-10,33	Reef Islands - Santa Cruz	Reef Islands - Santa Cruz	Australia-New Guinea
aym	Aymara	-69	-17	Aymaran	Aymaran	South America
ayn	Aynu	76	39,5	Turkic	Altaic	Eurasia
ayo	Ayomán	-69	11	Jirajaran	Jirajaran	South America
ayr	Ayoreo	-59,25	-20,25	Zamucoan	Zamucoan	South America
azi	Azari (Iranian)	47	37,5	Turkic	Altaic	Eurasia
aze	Azerbaijani	48,5	40,5	Turkic	Altaic	Eurasia
blj	Baale	34,5	6,5	Surmic	Nilo-Saharan	Africa
bbl	Babole	17,25	1,08	Bantoid	Niger-Congo	Africa
bab	Babungo	10,42	6,12	Bantoid	Niger-Congo	Africa
bac	Bachamal	130,17	-13,17	Anson Bay	Australian	Australia-New Guinea
bdg	Badaga	76,75	11,67	Southern Dravidian	Dravidian	Eurasia
bad	Bade	10,5	12,83	West Chadic	Afro-Asiatic	Africa
bdm	Badimaya	118	-27,67	Pama-Nyungan	Australian	Australia-New Guinea
bfi	Bafia	11,17	5	Bantoid	Niger-Congo	Africa
baf	Bafut	9,92	6,25	Bantoid	Niger-Congo	Africa
bgs	Baga Sitemu	-14,5	10,5	Southern Atlantic	Niger-Congo	Africa
bag	Bagirmi	16	11,67	Bongo-Bagirmi	Nilo-Saharan	Africa
bgr	Bagiro	20,58	4,33	Bongo-Bagirmi	Nilo-Saharan	Africa
bgi	Bagri	74,33	29,58	Indic	Indo-European	Eurasia
bgv	Bagvalal	46,17	42,58	Avar-Andic-Tsezic	Nakh-Daghestanian	Eurasia
bhn	Bahinemo	142,83	-4,58	Sepik Hill	Sepik	Australia-New Guinea
bpb	Bahnar (Plei Bong-Mang Yang)	108,33	13,83	Bahnaric	Austro-Asiatic	SE Asia & Oceania
bah	Bahuana	-62,5	-,5	Arawakan	Arawakan	South America
bai	Bai	100	26	Bai	Sino-Tibetan	SE Asia & Oceania
bng	Baining	152	-4,58	Baining-Taulil	Baining-Taulil	Australia-New Guinea
baj	Bajau	123	-4,33	Sama-Bajaw	Austronesian	SE Asia & Oceania
bjs	Bajau (Semporna)	118,5	4,5	Sama-Bajaw	Austronesian	SE Asia & Oceania
bak	Baka (in Cameroon)	13,58	2,58	Adamawa-Ubangian	Niger-Congo	Africa
bka	Baka (in Sudan)	29,25	4,83	Bongo-Bagirmi	Nilo-Saharan	Africa
bki	Bakairí	-55	-14	Cariban	Cariban	South America
bku	Bakueri	9,25	4,25	Bantoid	Niger-Congo	Africa
bkn	Bakundu	9,33	4,83	Bantoid	Niger-Congo	Africa
blg	Balangao	121,17	17,17	Northern Philippines	Austronesian	SE Asia & Oceania
blz	Balanta	-15,33	12,25	Northern Atlantic	Niger-Congo	Africa
blk	Balantak	123,25	-,83	Sulawesi	Austronesian	SE Asia & Oceania
bvi	Bali-Vitu	149,12	-4,9	Oceanic	Austronesian	SE Asia & Oceania
bal	Balinese	115,25	-8,33	Sundic	Austronesian	SE Asia & Oceania
blt	Balti	76	35	Bodic	Sino-Tibetan	SE Asia & Oceania
blc	Baluchi	62	28	Iranian	Indo-European	Eurasia
bbm	Bambam	119,08	-3,08	Sulawesi	Austronesian	SE Asia & Oceania
bam	Bambara	-7,5	12,5	Western Mande	Niger-Congo	Africa
bmn	Bamun	10,92	5,5	Bantoid	Niger-Congo	Africa
ban	Bana	13,58	10,42	Biu-Mandara	Afro-Asiatic	Africa
bna	Banawá	-65	-7	Arauan	Arauan	South America
bnd	Bandi	-10,25	8,08	Western Mande	Niger-Congo	Africa
bnj	Bandjalang	153	-28,75	Pama-Nyungan	Australian	Australia-New Guinea
bca	Bandjalang (Casino)	153	-28,92	Pama-Nyungan	Australian	Australia-New Guinea
bwa	Bandjalang (Waalubal)	152,58	-29,08	Pama-Nyungan	Australian	Australia-New Guinea
byu	Bandjalang (Yugumbir)	153	-27,92	Pama-Nyungan	Australian	Australia-New Guinea
bgg	Banggai	123,17	-1,42	Sulawesi	Austronesian	SE Asia & Oceania
bnl	Banggarla	137	-32	Pama-Nyungan	Australian	Australia-New Guinea
bnw	Baniwa	-66,83	2,67	Arawakan	Arawakan	South America
bnk	Bankon	9,58	4,42	Bantoid	Niger-Congo	Africa
bnn	Banoni	155,25	-6,42	Oceanic	Austronesian	SE Asia & Oceania
bnt	Bantik	124,75	1,42	Sulawesi	Austronesian	SE Asia & Oceania
bao	Baonan	102,5	36	Mongolic	Altaic	Eurasia
brl	Baragaunle	83,83	28,83	Bodic	Sino-Tibetan	SE Asia & Oceania
baa	Barai	148,08	-9,33	Koiarian	Trans-New Guinea	Australia-New Guinea
bbu	Barambu	27	3,5	Adamawa-Ubangian	Niger-Congo	Africa
brs	Barasano	-70,67	-,17	Tucanoan	Tucanoan	South America
bno	Barasano (Northern)	-70,25	,33	Tucanoan	Tucanoan	South America
brd	Bardi	122,92	-16,58	Nyulnyulan	Australian	Australia-New Guinea
bae	Baré	-67	1	Arawakan	Arawakan	South America
bar	Bari	31,67	5	Nilotic	Nilo-Saharan	Africa
brb	Bariba	2,5	10	Gur	Niger-Congo	Africa
bry	Baruya	145,92	-6,92	Angan	Trans-New Guinea	Australia-New Guinea
bas	Basaá	10,5	3,92	Bantoid	Niger-Congo	Africa
bsr	Basari	-13	12,67	Northern Atlantic	Niger-Congo	Africa
bsk	Bashkir	58	53	Turkic	Altaic	Eurasia
bsq	Basque	-3	43	Basque	Basque	Eurasia
bqi	Basque (Basaburua and Imoz)	-1,67	43	Basque	Basque	Eurasia
bqb	Basque (Bidasoa Valley)	-3,83	43	Basque	Basque	Eurasia
bqg	Basque (Gernica)	-3	43,33	Basque	Basque	Eurasia
bqh	Basque (Hondarribia)	-3	42,5	Basque	Basque	Eurasia
bql	Basque (Lekeitio)	-2,5	43	Basque	Basque	Eurasia
bqn	Basque (Northern High Navarrese)	-2,5	43,33	Basque	Basque	Eurasia
bqo	Basque (Oñati)	-3,5	42,5	Basque	Basque	Eurasia
bqr	Basque (Roncalese)	-2	43	Basque	Basque	Eurasia
bqs	Basque (Sakana)	-2	42,5	Basque	Basque	Eurasia
bso	Basque (Souletin)	-1,5	43,5	Basque	Basque	Eurasia
bqz	Basque (Zeberio)	-3	42	Basque	Basque	Eurasia
bat	Batak	119,08	10,25	Meso-Philippine	Austronesian	SE Asia & Oceania
bkr	Batak (Karo)	98,25	3,25	Sundic	Austronesian	SE Asia & Oceania
bto	Batak (Toba)	99	2,5	Sundic	Austronesian	SE Asia & Oceania
bth	Bathari	56	18	Semitic	Afro-Asiatic	Africa
bau	Bau	145,62	-5,25	Madang	Trans-New Guinea	Australia-New Guinea
ble	Baule	-5	7	Kwa	Niger-Congo	Africa
baq	Baure	-64,17	-13,08	Arawakan	Arawakan	South America
bzi	Bauzi	137,5	-2,5	East Geelvink Bay	East Geelvink Bay	Australia-New Guinea
baw	Bawm	92,25	22,5	Kuki-Chin-Naga	Sino-Tibetan	SE Asia & Oceania
bys	Bayso	37,75	6,25	Eastern Cushitic	Afro-Asiatic	Africa
bee	Beembe	14,08	-3,92	Bantoid	Niger-Congo	Africa
beg	Begak-Ida'an	118,83	5,25	Borneo	Austronesian	SE Asia & Oceania
bej	Beja	36	18	Beja	Afro-Asiatic	Africa
bel	Belhare	87,3	26,97	Bodic	Sino-Tibetan	SE Asia & Oceania
bco	Bella Coola	-126,67	52,5	Bella Coola	Salishan	North America
blr	Belorussian	28	54	Slavic	Indo-European	Eurasia
bem	Bemba	28,25	-10	Bantoid	Niger-Congo	Africa
blu	Bena-Lulua	21	-6	Bantoid	Niger-Congo	Africa
beb	Benabena	145,5	-6,17	Eastern Highlands	Trans-New Guinea	Australia-New Guinea
bnq	Beng	-4,25	7,83	Eastern Mande	Niger-Congo	Africa
bga	Benga	9,42	1,17	Bantoid	Niger-Congo	Africa
ben	Bengali	90	24	Indic	Indo-European	Eurasia
bec	Bengali (Chittagong)	91,83	22,33	Indic	Indo-European	Eurasia
beo	Beothuk	-57	48	Beothuk	Beothuk	North America
bse	Berber (Ayt Seghrouchen Middle Atlas)	-4,67	33,33	Berber	Afro-Asiatic	Africa
bch	Berber (Chaouia)	7	35	Berber	Afro-Asiatic	Africa
bfg	Berber (Figuig)	-1,5	32,5	Berber	Afro-Asiatic	Africa
bma	Berber (Middle Atlas)	-5	33	Berber	Afro-Asiatic	Africa
bmz	Berber (Mzab)	3,5	32,5	Berber	Afro-Asiatic	Africa
brf	Berber (Rif)	-4	34,5	Berber	Afro-Asiatic	Africa
bsi	Berber (Siwa)	25,5	29,17	Berber	Afro-Asiatic	Africa
bou	Berber (Wargla)	5,33	31,92	Berber	Afro-Asiatic	Africa
bdc	Berbice Dutch Creole	-58	5,33	Creoles and Pidgins	other	South America
brk	Berik	138,83	-2,25	Tor	Tor	Australia-New Guinea
ber	Berta	34,67	10,33	Berta	Nilo-Saharan	Africa
bet	Bété	-6,25	6,25	Kru	Niger-Congo	Africa
bti	Betoi	-71,25	7,17	Betoi	Betoi	South America
bez	Bezhta	46,17	42,08	Avar-Andic-Tsezic	Nakh-Daghestanian	Eurasia
bhi	Bhili	73	22	Indic	Indo-European	Eurasia
bho	Bhojpuri	84	26	Indic	Indo-European	Eurasia
bhu	Bhumij	86,5	21,33	Munda	Austro-Asiatic	Eurasia
bfd	Biafada	-15,17	11,42	Northern Atlantic	Niger-Congo	Africa
bik	Biak	136	-1	South Halmahera - West New Guinea	Austronesian	SE Asia & Oceania
bit	Biatah	110	1,25	Borneo	Austronesian	SE Asia & Oceania
bid	Bidiya	18,75	11,92	East Chadic	Afro-Asiatic	Africa
bkl	Bikol	123,5	13,33	Meso-Philippine	Austronesian	SE Asia & Oceania
biq	Bilaan	125,33	6	South Mindanao	Austronesian	SE Asia & Oceania
bln	Bilin	38,5	15,75	Central Cushitic	Afro-Asiatic	Africa
bnr	Bilinara	131,67	-16	Pama-Nyungan	Australian	Australia-New Guinea
blx	Biloxi	-88,67	30,5	Siouan	Siouan	North America
bil	Bilua	156,67	-7,75	Solomons East Papuan	Solomons East Papuan	Australia-New Guinea
bim	Bima	118,5	-8,5	Central Malayo-Polynesian	Austronesian	SE Asia & Oceania
bmb	Bimoba	0	10,5	Gur	Niger-Congo	Africa
bin	Binandere	148	-8,25	Binanderean	Trans-New Guinea	Australia-New Guinea
big	Binga	25	8	Bongo-Bagirmi	Nilo-Saharan	Africa
bni	Bini	5,83	6,42	Edoid	Niger-Congo	Africa
bbw	Bininj Gun-Wok	133,75	-12,5	Gunwinygic	Australian	Australia-New Guinea
bkd	Binukid	124,83	8,25	Southern Philippines	Austronesian	SE Asia & Oceania
bnm	Binumarien	146,08	-6,28	Eastern Highlands	Trans-New Guinea	Australia-New Guinea
bia	Bira	28,75	1	Bantoid	Niger-Congo	Africa
bii	Biri	146,5	-20,5	Pama-Nyungan	Australian	Australia-New Guinea
bir	Birom	8,83	9,67	Platoid	Niger-Congo	Africa
brz	Birri	25,17	5,5	Bongo-Bagirmi	Nilo-Saharan	Africa
bis	Bisa	-,5	11,5	Eastern Mande	Niger-Congo	Africa
bsm	Bislama	168	-16	Creoles and Pidgins	other	SE Asia & Oceania
biu	Bisu	100	19,75	Burmese-Lolo	Sino-Tibetan	SE Asia & Oceania
bla	Blackfoot	-112,67	50	Algonquian	Algic	North America
boa	Boazi	141,33	-7	Marind Proper	Marind	Australia-New Guinea
bob	Bobangi	17,33	-1,33	Bantoid	Niger-Congo	Africa
bbf	Bobo Fing	-4,42	11,83	Western Mande	Niger-Congo	Africa
bod	Bodo	92	26,83	Baric	Sino-Tibetan	SE Asia & Oceania
boi	Boiken	143,5	-3,5	Middle Sepik	Sepik	Australia-New Guinea
boq	Bokar	94,67	28,5	Mirish	Sino-Tibetan	SE Asia & Oceania
bok	Boko	3,5	10,5	Eastern Mande	Niger-Congo	Africa
blq	Bole	11,25	11,33	West Chadic	Afro-Asiatic	Africa
bol	Bolia	18,33	-1,25	Bantoid	Niger-Congo	Africa
bgo	Bongo	28,5	7,5	Bongo-Bagirmi	Nilo-Saharan	Africa
bon	Bongu	145,92	-5,5	Madang	Trans-New Guinea	Australia-New Guinea
btk	Bontok	120,92	17,08	Northern Philippines	Austronesian	SE Asia & Oceania
bor	Bora	-72,33	-2,17	Huitoto	Huitotoan	South America
boj	Bori	94,75	28,33	Mirish	Sino-Tibetan	SE Asia & Oceania
brr	Bororo	-57	-16	Bororo	Macro-Ge	South America
brc	Boruca	-83,25	8,83	Talamanca	Chibchan	South America
bos	Bosnian	18	43	Slavic	Indo-European	Eurasia
boz	Bozo (Tigemaxo)	-4	15	Western Mande	Niger-Congo	Africa
brh	Brahui	67	28,5	Northern Dravidian	Dravidian	Eurasia
bra	Brao	107,5	14,17	Bahnaric	Austro-Asiatic	SE Asia & Oceania
bre	Breton	-3	48	Celtic	Indo-European	Eurasia
bri	Bribri	-83	9,42	Talamanca	Chibchan	South America
bsl	British Sign Language	-1	52	Sign Languages	other	Eurasia
bro	Broken	143	-10,17	Creoles and Pidgins	other	Australia-New Guinea
bkt	Brokskat	76,5	35,33	Indic	Indo-European	Eurasia
bru	Bru (Eastern)	106	17,33	Katuic	Austro-Asiatic	SE Asia & Oceania
brw	Bru (Western)	104,75	16,75	Katuic	Austro-Asiatic	SE Asia & Oceania
bub	Bubi	8,67	3,5	Bantoid	Niger-Congo	Africa
bdk	Budukh	48,42	41,17	Lezgic	Nakh-Daghestanian	Eurasia
bud	Buduma	14,5	13,5	Biu-Mandara	Afro-Asiatic	Africa
bug	Bugis	120	-4	Sulawesi	Austronesian	SE Asia & Oceania
bgl	Buglere	-81,25	8,5	Guaymi	Chibchan	South America
bgn	Bugun	92,58	27,5	Mirish	Sino-Tibetan	SE Asia & Oceania
bun	Buin	155,75	-6,75	East Bougainville	East Bougainville	Australia-New Guinea
buj	Bujeba	10,17	3	Bantoid	Niger-Congo	Africa
buk	Bukusu	34,67	,75	Bantoid	Niger-Congo	Africa
bnu	Bularnu	138	-21	Pama-Nyungan	Australian	Australia-New Guinea
bul	Bulgarian	25	42,5	Slavic	Indo-European	Eurasia
buy	Buli (in Ghana)	-1,25	10,5	Gur	Niger-Congo	Africa
bui	Buli (in Indonesia)	128,5	1	South Halmahera - West New Guinea	Austronesian	SE Asia & Oceania
buw	Bulu	11	3	Bantoid	Niger-Congo	Africa
bum	Buma	166,83	-11,63	Oceanic	Austronesian	SE Asia & Oceania
bnb	Bunuba	125,75	-17,75	Bunuban	Australian	Australia-New Guinea
bpa	Bura-Pabir	12,25	10,5	Biu-Mandara	Afro-Asiatic	Africa
bua	Burarra	134,58	-12,25	Burarran	Australian	Australia-New Guinea
but	Buriat	108	52	Mongolic	Altaic	Eurasia
brj	Burji	37,83	5,5	Eastern Cushitic	Afro-Asiatic	Africa
brm	Burmese	96	21	Burmese-Lolo	Sino-Tibetan	SE Asia & Oceania
buu	Buru	126,5	-3,5	Central Malayo-Polynesian	Austronesian	SE Asia & Oceania
bmr	Burum	147,33	-6,5	Finisterre-Huon	Trans-New Guinea	Australia-New Guinea
brn	Burunge	36	-5,33	Southern Cushitic	Afro-Asiatic	Africa
bur	Burushaski	74,5	36,5	Burushaski	Burushaski	Eurasia
bus	Busa	4	9,67	Eastern Mande	Niger-Congo	Africa
bsh	Bushoong	21,5	-4,5	Bantoid	Niger-Congo	Africa
bya	Byansi	80,5	30,17	Bodic	Sino-Tibetan	SE Asia & Oceania
cab	Cabécar	-83,42	9,75	Talamanca	Chibchan	South America
cac	Cacua	-70	1,08	Cacua-Nukak	Cacua-Nukak	South America
cad	Caddo	-93,5	33,33	Caddoan	Caddoan	North America
cah	Cahuilla	-116,25	33,5	Takic	Uto-Aztecan	North America
cak	Cakchiquel	-91	14,5	Mayan	Mayan	North America
cml	Camling	86,67	27	Bodic	Sino-Tibetan	SE Asia & Oceania
cax	Campa (Axininca)	-74	-12	Arawakan	Arawakan	South America
cpa	Campa Pajonal Asheninca	-74,25	-10,67	Arawakan	Arawakan	South America
cam	Camsá	-77	1,17	Camsá	Camsá	South America
cnm	Canamarí	-68,5	-6,5	Katukinan	Katukinan	South America
can	Candoshi	-77	-4,17	Candoshi	Candoshi	South America
cnl	Canela	-45	-7	Ge-Kaingang	Macro-Ge	South America
ckr	Canela-Krahô	-45	-6	Ge-Kaingang	Macro-Ge	South America
cnt	Cantonese	113	23	Chinese	Sino-Tibetan	SE Asia & Oceania
cap	Capanahua	-74	-7	Panoan	Panoan	South America
crp	Carapana	-70,75	,83	Tucanoan	Tucanoan	South America
car	Carib	-56	5,5	Cariban	Cariban	South America
cde	Carib (De'kwana)	-65	5,5	Cariban	Cariban	South America
crj	Carijona	-73	1	Cariban	Cariban	South America
crl	Carolinian	145,75	15,2	Oceanic	Austronesian	SE Asia & Oceania
crq	Carrier	-123,5	53,75	Athapaskan	Na-Dene	North America
cas	Cashibo	-75,5	-8,5	Panoan	Panoan	South America
csh	Cashinahua	-71,83	-10,5	Panoan	Panoan	South America
ctl	Catalan	2	41,75	Romance	Indo-European	Eurasia
ctw	Catawba	-80,5	35,5	Siouan	Siouan	North America
cat	Catio	-76,33	7,17	Choco	Choco	South America
cav	Cavineña	-66,5	-13,33	Tacanan	Tacanan	South America
cay	Cayapa	-79	,67	Barbacoan	Barbacoan	South America
cyg	Cayuga	-76,75	42,75	Northern Iroquoian	Iroquoian	North America
cyv	Cayuvava	-65,5	-13,5	Cayuvava	Cayuvava	South America
ceb	Cebuano	124	10	Meso-Philippine	Austronesian	SE Asia & Oceania
cem	Cèmuhî	165,17	-20,83	Oceanic	Austronesian	SE Asia & Oceania
cbo	Chácobo	-66,75	-12,17	Panoan	Panoan	South America
cga	Chaga	37	-3	Bantoid	Niger-Congo	Africa
chh	Chaha	37,5	8	Semitic	Afro-Asiatic	Africa
cai	Chai	35,33	5,33	Surmic	Nilo-Saharan	Africa
cld	Chaldean (Modern)	43	36	Semitic	Afro-Asiatic	Africa
cme	Cham (Eastern)	108,5	11,33	Sundic	Austronesian	SE Asia & Oceania
chw	Cham (Western)	105,5	12	Sundic	Austronesian	SE Asia & Oceania
chm	Chamalal	46,05	42,55	Avar-Andic-Tsezic	Nakh-Daghestanian	Eurasia
chb	Chambri	143,08	-4,17	Lower Sepik	Lower Sepik-Ramu	Australia-New Guinea
cha	Chamorro	144,75	13,45	Chamorro	Austronesian	SE Asia & Oceania
chg	Chang	94,75	26,33	Baric	Sino-Tibetan	SE Asia & Oceania
chn	Chantyal	83,42	28,58	Bodic	Sino-Tibetan	SE Asia & Oceania
chz	Chaozhou	116,67	23,67	Chinese	Sino-Tibetan	SE Asia & Oceania
cco	Chasta Costa	-124	42,67	Athapaskan	Na-Dene	North America
cht	Chatino (Nopala)	-97,17	16,08	Zapotecan	Oto-Manguean	North America
cso	Chatino (Sierra Occidental)	-97,33	16,25	Zapotecan	Oto-Manguean	North America
ctt	Chatino (Tataltepec)	-97,58	16,17	Zapotecan	Oto-Manguean	North America
cya	Chatino (Yaitepec)	-97,25	16,25	Zapotecan	Oto-Manguean	North America
chd	Chaudangsi	80,25	30	Bodic	Sino-Tibetan	SE Asia & Oceania
cvc	Chavacano	122,08	7	Creoles and Pidgins	other	SE Asia & Oceania
chy	Chayahuita	-77	-5,5	Cahuapanan	Cahuapanan	South America
chc	Chechen	45,83	43,25	Nakh	Nakh-Daghestanian	Eurasia
chl	Chehalis (Upper)	-123	46,58	Tsamosan	Salishan	North America
ckh	Cheke Holo	159,67	-8,33	Oceanic	Austronesian	SE Asia & Oceania
cmk	Chemakum	-122,92	48,08	Chimakuan	Chimakuan	North America
cmh	Chemehuevi	-115,17	34,33	Numic	Uto-Aztecan	North America
cpn	Chepang	84,75	27,67	Bodic	Sino-Tibetan	SE Asia & Oceania
che	Cherokee	-83,5	35,5	Southern Iroquoian	Iroquoian	North America
cyn	Cheyenne	-104	43,5	Algonquian	Algic	North America
cic	Chichewa	34	-14	Bantoid	Niger-Congo	Africa
cjo	Chichimeca-Jonaz	-100,5	21,67	Chichimec	Oto-Manguean	North America
cck	Chickasaw	-88	34	Muskogean	Muskogean	North America
cec	Chicomuceltec	-92,25	15,5	Mayan	Mayan	North America
chi	Chimariko	-123	41	Chimariko	Hokan	North America
cma	Chimila	-74	10	Chimila	Chimila	South America
cmr	Chin (Mara)	93,17	23	Kuki-Chin-Naga	Sino-Tibetan	SE Asia & Oceania
chs	Chin (Siyin)	94	23,83	Kuki-Chin-Naga	Sino-Tibetan	SE Asia & Oceania
cti	Chin (Tiddim)	93,67	23,33	Kuki-Chin-Naga	Sino-Tibetan	SE Asia & Oceania
ccm	Chinantec (Comaltepec)	-96,42	17,58	Chinantecan	Oto-Manguean	North America
cle	Chinantec (Lealao)	-95,92	17,33	Chinantecan	Oto-Manguean	North America
cpl	Chinantec (Palantla)	-96,75	18,83	Chinantecan	Oto-Manguean	North America
chq	Chinantec (Quiotepec)	-96,67	17,58	Chinantecan	Oto-Manguean	North America
csf	Chinantec (San Felipe Usila)	-96,5	17,92	Chinantecan	Oto-Manguean	North America
csc	Chinantec (Sochiapan)	-96,67	17,75	Chinantecan	Oto-Manguean	North America
cte	Chinantec (Tepetotutla)	-96,5	17,83	Chinantecan	Oto-Manguean	North America
csl	Chinese Sign Language	115	35	Sign Languages	other	SE Asia & Oceania
ckl	Chinook (Lower)	-123,5	46,25	Chinookan	Penutian	North America
cku	Chinook (Upper)	-122,5	45,5	Chinookan	Penutian	North America
chp	Chipewyan	-106	59	Athapaskan	Na-Dene	North America
cpw	Chippewa (Red Lake and Pillager)	-95	48	Algonquian	Algic	North America
cqt	Chiquito	-60	-17,5	Chiquito	Chiquito	South America
crg	Chiriguano	-64,33	-23,67	Tupi-Guaraní	Tupian	South America
ctm	Chitimacha	-91	29,67	Chitimacha	Chitimacha	North America
cch	Chocho	-97,42	17,67	Popolocan	Oto-Manguean	North America
cct	Choctaw	-88,5	32,25	Muskogean	Muskogean	North America
col	Chol	-92,5	17,75	Mayan	Mayan	North America
cln	Cholon	-77,5	-8	Cholon	Cholon	South America
cho	Chontal (Highland)	-95,75	16,25	Tequistlatecan	Tequistlatecan	North America
chx	Chontal (Huamelultec Oaxaca)	-95,75	16	Tequistlatecan	Tequistlatecan	North America
cmy	Chontal Maya	-92,58	18,17	Mayan	Mayan	North America
crt	Chorote	-62,5	-22,5	Matacoan	Matacoan	South America
coi	Chortí	-89,25	14,83	Mayan	Mayan	North America
chr	Chrau	107,5	10,75	Bahnaric	Austro-Asiatic	SE Asia & Oceania
crh	Chru	108,5	11,5	Sundic	Austronesian	SE Asia & Oceania
cve	Chuave	145,12	-6,12	Chimbu	Trans-New Guinea	Australia-New Guinea
chj	Chuj	-91,58	15,92	Mayan	Mayan	North America
chk	Chukchi	-173	67	Northern Chukotko-Kamchatkan	Chukotko-Kamchatkan	Eurasia
chu	Chulupí	-60,5	-23,5	Matacoan	Matacoan	South America
cly	Chulym	89,67	54,33	Turkic	Altaic	Eurasia
cba	Chumash (Barbareño)	-120,25	34,5	Chumash	Chumash	North America
cin	Chumash (Ineseño)	-120,25	34,67	Chumash	Chumash	North America
cum	Chumburung	,25	7,75	Kwa	Niger-Congo	Africa
cuu	Chuukese	151,75	7,33	Oceanic	Austronesian	SE Asia & Oceania
chv	Chuvash	47,5	55,5	Turkic	Altaic	Eurasia
cil	CiLuba	22	-6	Bantoid	Niger-Congo	Africa
cla	Clallam	-123,75	48,08	Central Salish	Salishan	North America
coa	Coahuilteco	-100	28	Coahuiltecan	Coahuiltecan	North America
coc	Cocama	-74,5	-5	Tupi-Guaraní	Tupian	South America
ccp	Cocopa	-115	32,33	Yuman	Hokan	North America
coe	Coeur d'Alene	-116,5	47,25	Interior Salish	Salishan	North America
cof	Cofán	-77,17	,17	Cofán	Cofán	South America
cog	Cogui	-73,83	11	Aruak	Chibchan	South America
clc	Colac	143,5	-38,33	Pama-Nyungan	Australian	Australia-New Guinea
cwe	Columbia-Wenatchi	-120	47,5	Interior Salish	Salishan	North America
cmn	Comanche	-101,5	33,5	Numic	Uto-Aztecan	North America
cmc	Comecrudo	-99	25,83	Comecrudan	Comecrudan	North America
com	Comorian	44	-12	Bantoid	Niger-Congo	Africa
cmx	Comox	-125	50,17	Central Salish	Salishan	North America
coo	Coos (Hanis)	-124,17	43,5	Coosan	Oregon Coast	North America
cop	Coptic	32	26	Egyptian-Coptic	Afro-Asiatic	Africa
cor	Cora	-104,83	22,17	Corachol	Uto-Aztecan	North America
crn	Cornish	-5	50,33	Celtic	Indo-European	Eurasia
cos	Costanoan	-122	37	Costanoan	Penutian	North America
cea	Cree (Eastern)	-74	51	Algonquian	Algic	North America
cre	Cree (Plains)	-110	54	Algonquian	Algic	North America
crk	Creek	-85	34	Muskogean	Muskogean	North America
cri	Crimean Tatar	34,08	45	Turkic	Altaic	Eurasia
cro	Crow	-108	47	Siouan	Siouan	North America
cua	Cua	108,5	15,25	Bahnaric	Austro-Asiatic	SE Asia & Oceania
cub	Cubeo	-70,5	1,33	Tucanoan	Tucanoan	South America
cui	Cuiba	-70	6,5	Guahiban	Guahiban	South America
cuc	Cuica	-70,5	9	Timote-Cuica	Timote-Cuica	South America
ctc	Cuicatec	-96,83	17,83	Mixtecan	Oto-Manguean	North America
cut	Cuitlatec	-101	17,5	Cuitlatec	Cuitlatec	North America
cul	Culina	-70,5	-6	Arauan	Arauan	South America
cup	Cupeño	-116,5	33,17	Takic	Uto-Aztecan	North America
cur	Curripaco	-68,5	2,5	Arawakan	Arawakan	South America
cze	Czech	15	50	Slavic	Indo-European	Eurasia
daa	Da'a	119,58	-1	Sulawesi	Austronesian	SE Asia & Oceania
dab	Daba	13,75	10,17	Biu-Mandara	Afro-Asiatic	Africa
dbd	Dabida	38,67	-4	Bantoid	Niger-Congo	Africa
dad	Dadibi	144,58	-6,55	Teberan	Teberan-Pawaian	Australia-New Guinea
dag	Daga	149,33	-10	Dagan	Dagan	Australia-New Guinea
dga	Dagaare	-2,67	10,5	Gur	Niger-Congo	Africa
dgb	Dagbani	-,5	9,58	Gur	Niger-Congo	Africa
dgr	Dagur	124	48	Mongolic	Altaic	Eurasia
dah	Dahalo	40,5	-2,33	Southern Cushitic	Afro-Asiatic	Africa
ddf	Daju (Dar Fur)	25,25	12,25	Daju	Nilo-Saharan	Africa
dak	Dakota	-93,5	45	Siouan	Siouan	North America
dam	Damana	-73,5	11	Aruak	Chibchan	South America
dan	Dan	-8	7,5	Eastern Mande	Niger-Congo	Africa
dbw	Dan (Blowo)	-8,17	7,33	Eastern Mande	Niger-Congo	Africa
dnw	Dangaléat (Western)	18,33	12,17	East Chadic	Afro-Asiatic	Africa
dni	Dani (Lower Grand Valley)	138,83	-4,33	Dani	Trans-New Guinea	Australia-New Guinea
dsh	Danish	10	56	Germanic	Indo-European	Eurasia
dar	Darai	84	24	Indic	Indo-European	Eurasia
drg	Dargwa	47,42	42,25	Lak-Dargwa	Nakh-Daghestanian	Eurasia
dri	Dari	66	35	Iranian	Indo-European	Eurasia
drm	Darmiya	79,75	30	Bodic	Sino-Tibetan	SE Asia & Oceania
dat	Datooga	35,33	-4,33	Nilotic	Nilo-Saharan	Africa
daw	Dâw	-67,08	-,25	Vaupés-Japurá	Vaupés-Japurá	South America
day	Day	17,83	8,75	Adamawa-Ubangian	Niger-Congo	Africa
def	Defaka	7,5	4,58	Ijoid	Niger-Congo	Africa
deg	Degema	6,75	4,75	Edoid	Niger-Congo	Africa
dgx	Degexit'an	-160	62	Athapaskan	Na-Dene	North America
den	Dení	-67	-6	Arauan	Arauan	South America
der	Dera	141	-3,58	Senagi	Senagi	Australia-New Guinea
des	Desano	-69,83	,83	Tucanoan	Tucanoan	South America
det	Deti	24,5	-20,5	Central Khoisan	Khoisan	Africa
deu	Deuri	90,25	26	Baric	Sino-Tibetan	SE Asia & Oceania
dge	Deutsche Gebärdensprache	11	52	Sign Languages	other	Eurasia
dha	Dhaasanac	36,33	4,67	Eastern Cushitic	Afro-Asiatic	Africa
dhw	Dharawal	150,5	-34,5	Pama-Nyungan	Australian	Australia-New Guinea
dhr	Dhargari	114,92	-23,75	Pama-Nyungan	Australian	Australia-New Guinea
dhb	Dharumbal	150,5	-22,75	Pama-Nyungan	Australian	Australia-New Guinea
dhm	Dhimal	87,75	26,67	Bodic	Sino-Tibetan	SE Asia & Oceania
dhi	Dhivehi	73,5	4,17	Indic	Indo-European	Eurasia
dhu	Dhurga	150	-35,67	Pama-Nyungan	Australian	Australia-New Guinea
dda	Dhuwal (Dätiwuy)	136,25	-12,17	Pama-Nyungan	Australian	Australia-New Guinea
did	Didinga	33,5	4,5	Surmic	Nilo-Saharan	Africa
die	Diegueño (Mesa Grande)	-116,17	32,67	Yuman	Hokan	North America
dig	Digaro	96	28,42	Mirish	Sino-Tibetan	SE Asia & Oceania
dms	Dimasa	93	25,5	Baric	Sino-Tibetan	SE Asia & Oceania
dim	Dime	36,25	6,17	Omotic	Afro-Asiatic	Africa
dng	Ding	19,5	-4,33	Bantoid	Niger-Congo	Africa
din	Dinka	28	8,5	Nilotic	Nilo-Saharan	Africa
dio	Diola-Fogny	-16	13	Northern Atlantic	Niger-Congo	Africa
diy	Diyari	139	-28	Pama-Nyungan	Australian	Australia-New Guinea
diz	Dizi	36,5	6,17	Omotic	Afro-Asiatic	Africa
dja	Djabugay	145,58	-16,75	Pama-Nyungan	Australian	Australia-New Guinea
djm	Djambarrpuyngu	135,5	-12,17	Pama-Nyungan	Australian	Australia-New Guinea
djp	Djapu	136	-12,67	Pama-Nyungan	Australian	Australia-New Guinea
djr	Djaru	128	-18,75	Pama-Nyungan	Australian	Australia-New Guinea
djn	Djinang	134,83	-12,33	Pama-Nyungan	Australian	Australia-New Guinea
dji	Djingili	134	-17,75	West Barkly	Australian	Australia-New Guinea
dob	Dobel	134,67	-6,25	Central Malayo-Polynesian	Austronesian	SE Asia & Oceania
dog	Dogon	-3,5	14,33	Dogon	Niger-Congo	Africa
dts	Dogon (Toro So)	-3,33	14,5	Dogon	Niger-Congo	Africa
dgi	Dogri	75	33	Indic	Indo-European	Eurasia
dok	Doko	23,08	3	Bantoid	Niger-Congo	Africa
dol	Dolgan	98	71,25	Turkic	Altaic	Eurasia
dom	Domari	35	32	Indic	Indo-European	Eurasia
don	Dong	109	27	Kam-Tai	Tai-Kadai	SE Asia & Oceania
dgo	Dongo	30	3	Adamawa-Ubangian	Niger-Congo	Africa
dou	Doutai	138,17	-3,33	Lakes Plain	Lakes Plain	Australia-New Guinea
doy	Doyayo	13,08	8,67	Adamawa-Ubangian	Niger-Congo	Africa
dre	Drehu	167,25	-21	Oceanic	Austronesian	SE Asia & Oceania
dua	Duala	9,42	4	Bantoid	Niger-Congo	Africa
duk	Duka	5,08	11,17	Kainji	Niger-Congo	Africa
dug	Dullay (Gollango)	37,25	5,5	Eastern Cushitic	Afro-Asiatic	Africa
dul	Dulong	98,33	28	Nungish	Sino-Tibetan	SE Asia & Oceania
dma	Duma	13	-,95	Bantoid	Niger-Congo	Africa
dca	Dumagat (Casiguran)	122	16,33	Northern Philippines	Austronesian	SE Asia & Oceania
dmk	Dumaki	74	36,17	Indic	Indo-European	Eurasia
dmi	Dumi	86,67	27,25	Bodic	Sino-Tibetan	SE Asia & Oceania
dum	Dumo	141,3	-2,67	Western Sko	Sko	Australia-New Guinea
dun	Duna	142,5	-5,5	Duna-Bogaya	Trans-New Guinea	Australia-New Guinea
dut	Dutch	6	52,5	Germanic	Indo-European	Eurasia
dbr	Dutch (Brabantic)	4,5	50,75	Germanic	Indo-European	Eurasia
dli	Dutch (Limburg)	5,5	51	Germanic	Indo-European	Eurasia
duz	Dutch (Zeeuws)	3,75	51,5	Germanic	Indo-European	Eurasia
dym	Dyimini	-4,42	8,42	Gur	Niger-Congo	Africa
dyi	Dyirbal	145,58	-17,83	Pama-Nyungan	Australian	Australia-New Guinea
dyu	Dyula	-4,67	9,83	Western Mande	Niger-Congo	Africa
ebi	Ebira	7	8,17	Nupoid	Niger-Congo	Africa
edo	Edolo	142,67	-6,17	Bosavi	Bosavi	Australia-New Guinea
efi	Efik	8,5	4,92	Cross River	Niger-Congo	Africa
ega	Ega	-5,5	5,5	Kwa	Niger-Congo	Africa
eip	Eipo	140,08	-4,33	Mek	Trans-New Guinea	Australia-New Guinea
eja	Ejagham	8,67	5,42	Bantoid	Niger-Congo	Africa
eka	Ekari	135,5	-3,83	Wissel Lakes-Kemandoga	Trans-New Guinea	Australia-New Guinea
eko	Ekoti	39,5	-16,5	Bantoid	Niger-Congo	Africa
els	Elseng	140,5	-3	Morwap	Morwap	Australia-New Guinea
eml	Embaloh	112,33	1,17	Sundic	Austronesian	SE Asia & Oceania
emb	Embera	-77,17	6,83	Choco	Choco	South America
emc	Embera Chami	-76	5	Choco	Choco	South America
emm	Emmi	130	-13,5	Western Daly	Australian	Australia-New Guinea
ene	Enets	86,5	67,5	Samoyedic	Uralic	Eurasia
ena	Enga	143,67	-5,5	Engan	Trans-New Guinea	Australia-New Guinea
egn	Engenni	6,38	5,17	Edoid	Niger-Congo	Africa
eno	Enggano	102,25	-5,42	Sundic	Austronesian	SE Asia & Oceania
eng	English	0	52	Germanic	Indo-European	Eurasia
eny	Enya	25,25	-,5	Bantoid	Niger-Congo	Africa
epe	Epena Pedee	-77	3	Choco	Choco	South America
err	Erromangan	169,17	-18,83	Oceanic	Austronesian	SE Asia & Oceania
ese	Ese Ejja	-66	-11	Tacanan	Tacanan	South America
esm	Esmeraldeño	-79,83	,33	Tacame	Tacame	South America
ess	Esselen	-121,75	36,25	Esselen	Esselen	North America
est	Estonian	26	59	Finnic	Uralic	Eurasia
ets	Etsako	6,5	7,25	Edoid	Niger-Congo	Africa
eud	Eudeve	-109,67	29,17	Cahita	Uto-Aztecan	North America
evn	Even	130	68	Tungusic	Altaic	Eurasia
eve	Evenki	125	56	Tungusic	Altaic	Eurasia
ewe	Ewe	,42	6,33	Kwa	Niger-Congo	Africa
ewa	Ewe (Anglo)	1	6	Kwa	Niger-Congo	Africa
ewo	Ewondo	12	4	Bantoid	Niger-Congo	Africa
eya	Eyak	-145	60,5	Eyak	Na-Dene	North America
far	Faroese	-7	62	Germanic	Indo-European	Eurasia
fas	Fasu	143,33	-6,58	Kutubuan	Trans-New Guinea	Australia-New Guinea
fef	Fe'fe'	10,17	5,25	Bantoid	Niger-Congo	Africa
fij	Fijian	178	-17,83	Oceanic	Austronesian	SE Asia & Oceania
fiw	Fijian (Wayan)	177,3	-17	Oceanic	Austronesian	SE Asia & Oceania
fin	Finnish	25	62	Finnic	Uralic	Eurasia
fsl	Finnish Sign Language	26	62	Sign Languages	other	Eurasia
fio	Fiote	14	-5,5	Bantoid	Niger-Congo	Africa
foe	Foe	143,5	-6,5	Kutubuan	Trans-New Guinea	Australia-New Guinea
fon	Fongbe	2,17	6,42	Kwa	Niger-Congo	Africa
frd	Fordata	131,5	-6,75	Central Malayo-Polynesian	Austronesian	SE Asia & Oceania
for	Fore	145,5	-6,75	Eastern Highlands	Trans-New Guinea	Australia-New Guinea
fox	Fox	-83	43	Algonquian	Algic	North America
fre	French	2	48	Romance	Indo-European	Eurasia
fri	Frisian	5	53	Germanic	Indo-European	Eurasia
fea	Frisian (Eastern)	7,5	53,58	Germanic	Indo-European	Eurasia
fno	Frisian (North)	9	54,5	Germanic	Indo-European	Eurasia
frw	Frisian (Western)	6	53	Germanic	Indo-European	Eurasia
fli	Ful (Liptako)	,5	13,5	Northern Atlantic	Niger-Congo	Africa
fbf	Fula (Burkina Faso)	0	14	Northern Atlantic	Niger-Congo	Africa
fua	Fula (Cameroonian)	13,5	9,17	Northern Atlantic	Niger-Congo	Africa
fgu	Fula (Guinean)	-12,5	11,5	Northern Atlantic	Niger-Congo	Africa
fma	Fula (Mauritanian)	-13,75	16,5	Northern Atlantic	Niger-Congo	Africa
fni	Fula (Nigerian)	10,5	8,17	Northern Atlantic	Niger-Congo	Africa
fus	Fula (Senegal)	-14	15	Northern Atlantic	Niger-Congo	Africa
fgo	Fulani (Gombe)	11,25	10,25	Northern Atlantic	Niger-Congo	Africa
fum	Fulfulde (Maasina)	-5	15	Northern Atlantic	Niger-Congo	Africa
ful	Fulniô	-37,5	-8	Yatê	Macro-Ge	South America
fur	Fur	25	13,5	Fur	Nilo-Saharan	Africa
fue	Futuna (East)	-178,17	-14,33	Oceanic	Austronesian	SE Asia & Oceania
fut	Futuna-Aniwa	170,22	-19,53	Oceanic	Austronesian	SE Asia & Oceania
fuz	Fuzhou	119,5	26	Chinese	Sino-Tibetan	SE Asia & Oceania
fye	Fyem	9,33	9,58	Platoid	Niger-Congo	Africa
ga	Gã	-,17	5,67	Kwa	Niger-Congo	Africa
gnd	Ga'anda	12,58	10,33	Biu-Mandara	Afro-Asiatic	Africa
gaa	Gaagudju	132,83	-12,58	Gaagudju	Australian	Australia-New Guinea
glp	Gaalpu	136,75	-12,67	Pama-Nyungan	Australian	Australia-New Guinea
gdb	Gadaba	83,67	19	Munda	Austro-Asiatic	Eurasia
gad	Gade	7,42	8,67	Nupoid	Niger-Congo	Africa
gds	Gadsup	146	-6,25	Eastern Highlands	Trans-New Guinea	Australia-New Guinea
gae	Gaelic (Scots)	-4	57	Celtic	Indo-European	Eurasia
gag	Gagauz	28,67	46,33	Turkic	Altaic	Eurasia
ghr	Gahri	77	32,5	Bodic	Sino-Tibetan	SE Asia & Oceania
gah	Gahuku	145,42	-6	Eastern Highlands	Trans-New Guinea	Australia-New Guinea
gll	Galela	128,33	2,42	North Halmaheran	West Papuan	Australia-New Guinea
glc	Galician	-8	43	Romance	Indo-European	Eurasia
gal	Gallong	94,67	28,17	Mirish	Sino-Tibetan	SE Asia & Oceania
gml	Gamilaraay	149,5	-29,83	Pama-Nyungan	Australian	Australia-New Guinea
gam	Gamo	37,25	6,67	Omotic	Afro-Asiatic	Africa
gap	Gapapaiwa	149,83	-9,75	Oceanic	Austronesian	SE Asia & Oceania
grf	Garífuna	-88	15,67	Arawakan	Arawakan	South America
gar	Garo	90,5	25,67	Baric	Sino-Tibetan	SE Asia & Oceania
grr	Garrwa	137,17	-17,08	Garrwan	Australian	Australia-New Guinea
grs	Garus	145,67	-4,95	Madang	Trans-New Guinea	Australia-New Guinea
gav	Gavião	-62	-10,67	Monde	Tupian	South America
gay	Gayo	97,5	4,5	Sundic	Austronesian	SE Asia & Oceania
gbk	Gbaya Kara	15	6	Adamawa-Ubangian	Niger-Congo	Africa
gbb	Gbeya Bossangoa	17,5	6,67	Adamawa-Ubangian	Niger-Congo	Africa
gel	Gela	160,25	-9,08	Oceanic	Austronesian	SE Asia & Oceania
gla	Gelao	105,5	22,92	Kadai	Tai-Kadai	SE Asia & Oceania
geo	Georgian	44	42	Kartvelian	Kartvelian	Eurasia
ger	German	10	52	Germanic	Indo-European	Eurasia
gpz	German (Appenzell)	9,33	47,33	Germanic	Indo-European	Eurasia
gba	German (Bavarian)	11,5	49	Germanic	Indo-European	Eurasia
gbl	German (Berlin)	13,33	52,5	Germanic	Indo-European	Eurasia
gbe	German (Bern)	7,42	47	Germanic	Indo-European	Eurasia
gha	German (Hannover)	9,67	52,42	Germanic	Indo-European	Eurasia
gma	German (Mansfeldisch)	11,5	51,58	Germanic	Indo-European	Eurasia
gos	German (Ostschweiz)	9,25	47,42	Germanic	Indo-European	Eurasia
grp	German (Ripuarian)	7	51	Germanic	Indo-European	Eurasia
gtg	German (Thurgau)	9,17	47,58	Germanic	Indo-European	Eurasia
gth	German (Thuringian)	11	51	Germanic	Indo-European	Eurasia
gti	German (Timisoara)	21,25	45,75	Germanic	Indo-European	Eurasia
gau	German (Upper Austrian)	14	47	Germanic	Indo-European	Eurasia
gvi	German (Viennese)	16,33	48,17	Germanic	Indo-European	Eurasia
gwe	German (Westphalian)	7,5	52	Germanic	Indo-European	Eurasia
gzu	German (Zurich)	8,5	47,42	Germanic	Indo-European	Eurasia
gho	Ghotuo	5,75	7,08	Edoid	Niger-Congo	Africa
gid	Gidabal	152,42	-28,42	Pama-Nyungan	Australian	Australia-New Guinea
gdr	Gidar	14	10	Biu-Mandara	Afro-Asiatic	Africa
gil	Gilaki	50	37,33	Iranian	Indo-European	Eurasia
gim	Gimira	35,75	7	Omotic	Afro-Asiatic	Africa
git	Gitksan	-127,75	55,33	Tsimshianic	Penutian	North America
giz	Giziga	14,17	10,33	Biu-Mandara	Afro-Asiatic	Africa
goa	Goajiro	-72	12	Arawakan	Arawakan	South America
gdi	Godié	-5,83	5,42	Kru	Niger-Congo	Africa
god	Godoberi	46,08	42,67	Avar-Andic-Tsezic	Nakh-Daghestanian	Eurasia
goe	Goemai	9,75	8,67	West Chadic	Afro-Asiatic	Africa
gog	Gogodala	142,83	-8,08	Gogodala-Suki	Gogodala-Suki	Australia-New Guinea
goj	Gojri	76,25	32,75	Indic	Indo-European	Eurasia
gok	Gokana	7,33	4,58	Cross River	Niger-Congo	Africa
gol	Gola	-10,83	7,25	Southern Atlantic	Niger-Congo	Africa
gln	Golin	144,75	-6,33	Chimbu	Trans-New Guinea	Australia-New Guinea
gon	Gondi	81	19	South-Central Dravidian	Dravidian	Eurasia
goo	Gooniyandi	126,33	-18,33	Bunuban	Australian	Australia-New Guinea
grt	Gorontalo	122	,5	Sulawesi	Austronesian	SE Asia & Oceania
gor	Gorowa	36,5	-4,5	Southern Cushitic	Afro-Asiatic	Africa
gan	Great Andamanese	92,67	12	Great Andamanese	Andamanese	SE Asia & Oceania
grb	Grebo	-8	5	Kru	Niger-Congo	Africa
gcy	Greek (Cypriot)	33	34,75	Greek	Indo-European	Eurasia
grk	Greek (Modern)	22	39	Greek	Indo-European	Eurasia
gsl	Greek Sign Language	22	38,5	Sign Languages	other	Eurasia
gre	Greenlandic (East)	-40	65	Eskimo-Aleut	Eskimo-Aleut	North America
gso	Greenlandic (South)	-44	60	Eskimo-Aleut	Eskimo-Aleut	North America
grw	Greenlandic (West)	-51	64	Eskimo-Aleut	Eskimo-Aleut	North America
gdl	Guadeloupe Creole	-61,5	16,25	Creoles and Pidgins	other	North America
ghb	Guahibo	-69	5	Guahiban	Guahiban	South America
gjj	Guajajara	-46	-5	Tupi-Guaraní	Tupian	South America
gmb	Guambiano	-76,67	2,5	Barbacoan	Barbacoan	South America
gna	Guana	-58	-22	Mascoian	Mascoian	South America
gno	Guanano	-69,5	,83	Tucanoan	Tucanoan	South America
guq	Guaque	-72,08	1	Cariban	Cariban	South America
gua	Guaraní	-56	-26	Tupi-Guaraní	Tupian	South America
grj	Guarijío	-108,67	27,75	Tarahumaran	Uto-Aztecan	North America
gto	Guató	-58	-17	Guató	Macro-Ge	South America
gyb	Guayabero	-72	2,83	Guahiban	Guahiban	South America
gud	Gude	13,42	10,42	Biu-Mandara	Afro-Asiatic	Africa
gdf	Guduf	13,8	11,23	Biu-Mandara	Afro-Asiatic	Africa
gue	Guere	-7,75	6,67	Kru	Niger-Congo	Africa
gug	Gugada	134	-30	Pama-Nyungan	Australian	Australia-New Guinea
guh	Guhu-Samane	147,33	-8	Binanderean	Trans-New Guinea	Australia-New Guinea
gfr	Guianese French Creole	-53	5	Creoles and Pidgins	other	South America
gbc	Guinea Bissau Crioulo	-15	12	Creoles and Pidgins	other	Africa
guj	Gujarati	72	23	Indic	Indo-European	Eurasia
gul	Gula (in Central African Republic)	22,5	9,5	Bongo-Bagirmi	Nilo-Saharan	Africa
gir	Gula Iro	19,42	10,25	Adamawa-Ubangian	Niger-Congo	Africa
gmt	Gumatj	135,5	-12,5	Pama-Nyungan	Australian	Australia-New Guinea
gmw	Gumawana	150,83	-9,25	Oceanic	Austronesian	SE Asia & Oceania
gum	Gumbaynggir	152,5	-30,17	Pama-Nyungan	Australian	Australia-New Guinea
gmz	Gumuz	35,83	12,5	Gumuz	Nilo-Saharan	Africa
gnb	Gunbalang	134	-12	Gunwinygic	Australian	Australia-New Guinea
gnn	Gunin	126,67	-14,25	Wororan	Australian	Australia-New Guinea
gun	Gunu	11,25	4,58	Bantoid	Niger-Congo	Africa
gku	Gününa Küne	-67	-41	Puelche	Chon	South America
gny	Gunya	146,5	-26,5	Pama-Nyungan	Australian	Australia-New Guinea
ggu	Gureng Gureng	151	-25,25	Pama-Nyungan	Australian	Australia-New Guinea
grn	Gurenne	-,92	10,83	Gur	Niger-Congo	Africa
gji	Gurindji	130,67	-17,67	Pama-Nyungan	Australian	Australia-New Guinea
grm	Gurma	1	12,25	Gur	Niger-Congo	Africa
gut	Gurma (Togo)	,67	10,75	Gur	Niger-Congo	Africa
gro	Guro	-6	7	Eastern Mande	Niger-Congo	Africa
grg	Gurr-goni	134,42	-12,25	Burarran	Australian	Australia-New Guinea
gur	Gurung	84,33	28,33	Bodic	Sino-Tibetan	SE Asia & Oceania
gus	Gusii	34,83	-,75	Bantoid	Niger-Congo	Africa
guu	Guugu Yimidhirr	144,83	-15	Pama-Nyungan	Australian	Australia-New Guinea
gwa	Gwari	7	9,5	Nupoid	Niger-Congo	Africa
gwo	Gworok	8,17	9,92	Platoid	Niger-Congo	Africa
had	Hadza	35,17	-3,75	Hadza	Hadza	Africa
hai	Haida	-132	53	Haida	Haida	North America
hno	Haida (Northern)	-132,5	54	Haida	Haida	North America
hsl	Haisla	-128,75	54	Northern Wakashan	Wakashan	North America
hcr	Haitian Creole	-72,5	19	Creoles and Pidgins	other	North America
hak	Hakka	116	25	Chinese	Sino-Tibetan	SE Asia & Oceania
hln	Halang	107,5	14,5	Bahnaric	Austro-Asiatic	SE Asia & Oceania
hlb	Halbi	81	21	Indic	Indo-European	Eurasia
hal	Halia	154,67	-5,25	Oceanic	Austronesian	SE Asia & Oceania
hlk	Halkomelem	-122,5	49,5	Central Salish	Salishan	North America
hmr	Hamer	36,5	5	Omotic	Afro-Asiatic	Africa
ham	Hamtai	146,25	-7,5	Angan	Trans-New Guinea	Australia-New Guinea
hhu	Hanga Hundi	142,92	-3,83	Middle Sepik	Sepik	Australia-New Guinea
han	Hani	103	23	Burmese-Lolo	Sino-Tibetan	SE Asia & Oceania
hnn	Hanunóo	121,25	12,33	Meso-Philippine	Austronesian	SE Asia & Oceania
hrr	Harari	42,17	9,25	Semitic	Afro-Asiatic	Africa
hrs	Harsusi	56,5	20	Semitic	Afro-Asiatic	Africa
har	Haruai	144,17	-5,08	Upper Yuat	Upper Yuat	Australia-New Guinea
hat	Hatam	134	-1	Hatam	West Papuan	Australia-New Guinea
hau	Hausa	7	12	West Chadic	Afro-Asiatic	Africa
hav	Havasupai	-112,5	35,75	Yuman	Hokan	North America
haw	Hawaiian	-155,5	19,58	Oceanic	Austronesian	SE Asia & Oceania
hwc	Hawaiian Creole	-158	21,5	Creoles and Pidgins	other	SE Asia & Oceania
hwr	Hawrami	45,5	35,75	Iranian	Indo-European	Eurasia
hya	Haya	31,5	-2	Bantoid	Niger-Congo	Africa
hay	Hayu	86	27,25	Bodic	Sino-Tibetan	SE Asia & Oceania
hdi	Hdi	13,72	11,87	Biu-Mandara	Afro-Asiatic	Africa
heb	Hebrew (Modern)	34,83	31,5	Semitic	Afro-Asiatic	Africa
hba	Hebrew (Modern Ashenazic)	35,17	31,75	Semitic	Afro-Asiatic	Africa
heh	Hehe	36	-8	Bantoid	Niger-Congo	Africa
hei	Heiltsuk	-127,5	52	Northern Wakashan	Wakashan	North America
hem	Hemba	27,17	-6,25	Bantoid	Niger-Congo	Africa
her	Herero	19	-20,58	Bantoid	Niger-Congo	Africa
hia	Hianacoto	-71	,83	Cariban	Cariban	South America
hid	Hidatsa	-102,5	47	Siouan	Siouan	North America
hil	Hiligaynon	123	10,25	Meso-Philippine	Austronesian	SE Asia & Oceania
hin	Hindi	77	25	Indic	Indo-European	Eurasia
hnk	Hinukh	46	42,17	Avar-Andic-Tsezic	Nakh-Daghestanian	Eurasia
hix	Hixkaryana	-59	-1	Cariban	Cariban	South America
hma	Hmar	93	24,17	Kuki-Chin-Naga	Sino-Tibetan	SE Asia & Oceania
hmd	Hmong Daw	105	26	Hmong-Mien	Hmong-Mien	SE Asia & Oceania
hmo	Hmong Njua	105	28	Hmong-Mien	Hmong-Mien	SE Asia & Oceania
ho	Ho	86	22	Munda	Austro-Asiatic	Eurasia
hoa	Hoava	157,5	-8,08	Oceanic	Austronesian	SE Asia & Oceania
hok	Hokkien	118	25	Chinese	Sino-Tibetan	SE Asia & Oceania
hol	Holoholo	29,92	-5,17	Bantoid	Niger-Congo	Africa
hks	Hong Kong Sign Language	114	22,5	Sign Languages	other	SE Asia & Oceania
hop	Hopi	-110	36	Hopi	Uto-Aztecan	North America
hre	Hre	108,67	14,67	Bahnaric	Austro-Asiatic	SE Asia & Oceania
hua	Hua	145,33	-6,33	Eastern Highlands	Trans-New Guinea	Australia-New Guinea
hlp	Hualapai	-113,75	35,5	Yuman	Hokan	North America
hmb	Huambisa	-78	-4	Jivaroan	Jivaroan	South America
htc	Huastec	-99,33	22,08	Mayan	Mayan	North America
hve	Huave (San Mateo del Mar)	-95	16,22	Huavean	Huavean	North America
hui	Huichol	-104	22	Corachol	Uto-Aztecan	North America
htt	Huitoto	-74	-1	Huitoto	Huitotoan	South America
hmi	Huitoto (Minica)	-74	-,33	Huitoto	Huitotoan	South America
hmu	Huitoto (Muinane)	-71	-2,42	Huitoto	Huitotoan	South America
hum	Huitoto (Murui)	-73,5	-1	Huitoto	Huitotoan	South America
hnd	Hunde	28,83	-1,17	Bantoid	Niger-Congo	Africa
hun	Hungarian	20	47	Ugric	Uralic	Eurasia
hzb	Hunzib	46,25	42,17	Avar-Andic-Tsezic	Nakh-Daghestanian	Eurasia
hup	Hupa	-123,67	41,08	Athapaskan	Na-Dene	North America
hpd	Hupda	-69,25	,17	Vaupés-Japurá	Vaupés-Japurá	South America
hyo	Hyow	92,42	22,08	Kuki-Chin-Naga	Sino-Tibetan	SE Asia & Oceania
isa	I'saka	141,28	-2,83	Krisa	Sko	Australia-New Guinea
iaa	Iaai	166,58	-20,42	Oceanic	Austronesian	SE Asia & Oceania
iat	Iatmul	143,25	-4,25	Middle Sepik	Sepik	Australia-New Guinea
iau	Iau	137,5	-3,17	Lakes Plain	Lakes Plain	Australia-New Guinea
iba	Iban	112	2	Sundic	Austronesian	SE Asia & Oceania
ibn	Ibanag	121,67	17,5	Northern Philippines	Austronesian	SE Asia & Oceania
ibi	Ibibio	7,83	5,25	Cross River	Niger-Congo	Africa
ice	Icelandic	-17	65	Germanic	Indo-European	Eurasia
ics	Icelandic Sign Language	-18	65	Sign Languages	other	Eurasia
ido	Idoma	7,5	6,92	Idomoid	Niger-Congo	Africa
idu	Idu	95,83	29,33	Mirish	Sino-Tibetan	SE Asia & Oceania
idn	Iduna	150,25	-9,33	Oceanic	Austronesian	SE Asia & Oceania
ifu	Ifugao (Batad)	121,08	16,83	Northern Philippines	Austronesian	SE Asia & Oceania
ifm	Ifumu	15,33	-3,67	Bantoid	Niger-Congo	Africa
igb	Igbo	7,33	6	Igboid	Niger-Congo	Africa
ige	Igede	8,17	7	Idomoid	Niger-Congo	Africa
ign	Ignaciano	-65,42	-15,17	Arawakan	Arawakan	South America
iha	Iha	132,25	-2,92	West Bomberai	West Bomberai	Australia-New Guinea
ijo	Ijo (Kolokuma)	5,67	4,92	Ijoid	Niger-Congo	Africa
ik	Ik	34,17	3,75	Kuliak	Nilo-Saharan	Africa
ika	Ika	-73,75	10,67	Aruak	Chibchan	South America
ila	Ila	26,5	-15,58	Bantoid	Niger-Congo	Africa
ill	Illinois	-90	40	Algonquian	Algic	North America
ilo	Ilocano	121	16	Northern Philippines	Austronesian	SE Asia & Oceania
imo	Imonda	141,17	-3,33	Border	Border	Australia-New Guinea
ina	Inanwatan	132,08	-2,08	South Bird's Head	Marind	Australia-New Guinea
ipi	Indo-Pakistani Sign Language (Indian dialects)	80	24	Sign Languages	other	Eurasia
ipk	Indo-Pakistani Sign Language (Karachi dialect)	68	28	Sign Languages	other	Eurasia
ind	Indonesian	106	0	Sundic	Austronesian	SE Asia & Oceania
iir	Indonesian (Irianese)	140,67	-2,5	Sundic	Austronesian	SE Asia & Oceania
inj	Indonesian (Jakarta)	106,75	-6,17	Sundic	Austronesian	SE Asia & Oceania
iga	Inga	-77	1	Quechuan	Quechuan	South America
igs	Ingessana	34	11,5	Eastern Jebel	Nilo-Saharan	Africa
ing	Ingush	45,08	43,17	Nakh	Nakh-Daghestanian	Eurasia
isl	International Sign	-170	40	Sign Languages	other
iql	Inuktitut (Quebec-Labrador)	-73	62	Eskimo-Aleut	Eskimo-Aleut	North America
inr	Inuktitut (Rankin Inlet)	-92	63	Eskimo-Aleut	Eskimo-Aleut	North America
ins	Inuktitut (Salluit)	-76	62	Eskimo-Aleut	Eskimo-Aleut	North America
inu	Iñupiaq	-161	67	Eskimo-Aleut	Eskimo-Aleut	North America
iqu	Iquito	-74	-3,25	Zaparoan	Zaparoan	South America
irx	Iranxe	-58	-13	Arawakan	Arawakan	South America
irq	Iraqw	35,5	-4	Southern Cushitic	Afro-Asiatic	Africa
irr	Irarutu	133,5	-3	South Halmahera - West New Guinea	Austronesian	SE Asia & Oceania
iri	Irish	-8	53	Celtic	Indo-European	Eurasia
ird	Irish (Donegal)	-8	55	Celtic	Indo-European	Eurasia
irm	Irish (Munster)	-9	52,5	Celtic	Indo-European	Eurasia
irs	Irish Sign Language	-7,5	53,5	Sign Languages	other	Eurasia
ise	Isekiri	5,5	5,67	Defoid	Niger-Congo	Africa
ish	Ishkashmi	72	37	Iranian	Indo-European	Eurasia
isi	Isirawa	138,5	-1,83	Kwerba	Kwerba	Australia-New Guinea
isn	Isnag	121	18,25	Northern Philippines	Austronesian	SE Asia & Oceania
iso	Isoko	6,25	5,5	Edoid	Niger-Congo	Africa
iss	Israeli Sign Language	34,83	32	Sign Languages	other	Eurasia
ita	Italian	12	43	Romance	Indo-European	Eurasia
itb	Italian (Bologna)	11,33	44,5	Romance	Indo-European	Eurasia
ifi	Italian (Fiorentino)	11,25	43,75	Romance	Indo-European	Eurasia
itg	Italian (Genoa)	8,95	44,42	Romance	Indo-European	Eurasia
itn	Italian (Napolitanian)	14,25	40,92	Romance	Indo-European	Eurasia
itu	Italian (Turinese)	7,67	45	Romance	Indo-European	Eurasia
itw	Itawis	121,5	17,75	Northern Philippines	Austronesian	SE Asia & Oceania
ite	Itelmen	157,5	57	Southern Chukotko-Kamchatkan	Chukotko-Kamchatkan	Eurasia
ito	Itonama	-64,33	-12,83	Itonama	Itonama	South America
itz	Itzaj	-89,83	17	Mayan	Mayan	North America
iva	Ivatan	122	20,5	Northern Philippines	Austronesian	SE Asia & Oceania
ivs	Ivatan (Southern)	121,83	20,33	Northern Philippines	Austronesian	SE Asia & Oceania
iwa	Iwaidja	132,67	-11,5	Iwaidjan	Australian	Australia-New Guinea
iwm	Iwam	142	-4,33	Upper Sepik	Sepik	Australia-New Guinea
ixc	Ixcatec	-97,17	17,83	Popolocan	Oto-Manguean	North America
ixi	Ixil	-91	15,5	Mayan	Mayan	North America
izh	Izhor	29	59	Finnic	Uralic	Eurasia
izi	Izi	8	6,33	Igboid	Niger-Congo	Africa
jab	Jabêm	147,78	-6,58	Oceanic	Austronesian	SE Asia & Oceania
jbt	Jabutí	-62,25	-12,25	Jabutí	Jabutí	South America
jad	Jad	79	30,83	Bodic	Sino-Tibetan	SE Asia & Oceania
jah	Jahai	101,5	5,75	Aslian	Austro-Asiatic	SE Asia & Oceania
jak	Jakaltek	-91,67	15,67	Mayan	Mayan	North America
jcr	Jamaican Creole	-77,25	18,17	Creoles and Pidgins	other	North America
jmm	Jamamadi	-67	-7,5	Arauan	Arauan	South America
jam	Jaminjung	130,5	-15,08	Jaminjungan	Australian	Australia-New Guinea
jpn	Japanese	140	37	Japanese	Japanese	Eurasia
jpr	Japreria	-73	10,5	Cariban	Cariban	South America
jaq	Jaqaru	-76	-13	Aymaran	Aymaran	South America
jrw	Jarawa (in Andamans)	92,58	12	South Andamanese	Andamanese	SE Asia & Oceania
jar	Jarawa (in Nigeria)	10,5	9,5	Bantoid	Niger-Congo	Africa
jwr	Jarawara	-65,5	-7,5	Arauan	Arauan	South America
jva	Javaé	-50,33	-10	Karajá	Macro-Ge	South America
jav	Javanese	111	-7	Sundic	Austronesian	SE Asia & Oceania
jeb	Jebero	-76,5	-5,42	Cahuapanan	Cahuapanan	South America
jeh	Jeh	107,83	15,17	Bahnaric	Austro-Asiatic	SE Asia & Oceania
jel	Jeli	-5,67	9,5	Western Mande	Niger-Congo	Africa
jem	Jemez	-107	35,83	Kiowa-Tanoan	Kiowa-Tanoan	North America
jia	Jiarong	102	31,5	rGyalrong	Sino-Tibetan	SE Asia & Oceania
jib	Jibbali	55	17,5	Semitic	Afro-Asiatic	Africa
jng	Jingpho	97	25,42	Jinghpo	Sino-Tibetan	SE Asia & Oceania
jin	Jino	101	22	Burmese-Lolo	Sino-Tibetan	SE Asia & Oceania
jiv	Jivaro	-78	-2,5	Jivaroan	Jivaroan	South America
joh	Johari	80	30,67	Indic	Indo-European	Eurasia
jom	Jomang	30,5	10,58	Kordofanian	Niger-Congo	Africa
juh	Ju|'hoan	21	-19	Northern Khoisan	Khoisan	Africa
jun	Juang	86	21,33	Munda	Austro-Asiatic	Eurasia
jua	Juat	115,5	-31	Pama-Nyungan	Australian	Australia-New Guinea
jug	Jugli	96,33	27,5	Baric	Sino-Tibetan	SE Asia & Oceania
juk	Jukun	10,42	6,92	Platoid	Niger-Congo	Africa
jlu	Jur Luwo	28	8	Nilotic	Nilo-Saharan	Africa
jmo	Jur Mödö	30	6	Bongo-Bagirmi	Nilo-Saharan	Africa
jur	Jurchen	130	47	Tungusic	Altaic	Eurasia
jrn	Juruna	-54,5	-5	Tupi-Guaraní	Tupian	South America
kek	K'ekchí	-89,83	16	Mayan	Mayan	North America
kab	Kabardian	43,5	43,5	Northwest Caucasian	Northwest Caucasian	Eurasia
kbt	Kabatei	49,42	36,75	Iranian	Indo-European	Eurasia
kby	Kabiyé	1,17	9,67	Gur	Niger-Congo	Africa
kbi	Kabui	94	24,83	Kuki-Chin-Naga	Sino-Tibetan	SE Asia & Oceania
kbl	Kabyle	5	36,5	Berber	Afro-Asiatic	Africa
kac	Kachari	91	26,5	Baric	Sino-Tibetan	SE Asia & Oceania
kdz	Kadazan	117,17	5,92	Borneo	Austronesian	SE Asia & Oceania
kdw	Kadiwéu	-57	-20	Guaicuruan	Guaicuruan	South America
kad	Kadugli	29,67	11	Kadugli	Kadugli	Africa
kgm	Kagoma	8,17	9,25	Platoid	Niger-Congo	Africa
kgr	Kaguru	37	-6,33	Bantoid	Niger-Congo	Africa
kai	Kaian	144,75	-4,08	Lower Ramu	Lower Sepik-Ramu	Australia-New Guinea
kli	Kaili	120	-1,17	Sulawesi	Austronesian	SE Asia & Oceania
kng	Kaingang	-52	-26	Ge-Kaingang	Macro-Ge	South America
krr	Kairiru	143,58	-3,33	Oceanic	Austronesian	SE Asia & Oceania
kaw	Kaiwá	-55	-23	Tupi-Guaraní	Tupian	South America
kae	Kaki Ae	145,83	-8	Eleman	Eleman	Australia-New Guinea
kly	Kala Lagaw Ya	142,12	-10,12	Pama-Nyungan	Australian	Australia-New Guinea
klq	Kalam	144,58	-5,25	Madang	Trans-New Guinea	Australia-New Guinea
kal	Kalami	72,5	35,5	Indic	Indo-European	Eurasia
klz	Kalanga	27,5	-20,5	Bantoid	Niger-Congo	Africa
klp	Kalapuya	-123	44,5	Kalapuyan	Kalapuyan	North America
klh	Kalasha	72	35	Indic	Indo-European	Eurasia
kkv	Kaliai-Kove	149,67	-5,58	Oceanic	Austronesian	SE Asia & Oceania
kls	Kalispel	-117	48	Interior Salish	Salishan	North America
kgu	Kalkatungu	139,5	-21	Pama-Nyungan	Australian	Australia-New Guinea
kmk	Kalmyk	83	44	Mongolic	Altaic	Eurasia
kiq	Kalmyk (Issyk-Kul)	78,33	42,42	Mongolic	Altaic	Eurasia
kll	Kaluli	142,75	-6,5	Bosavi	Bosavi	Australia-New Guinea
kzh	Kam (Zhanglu)	108,5	26	Kam-Tai	Tai-Kadai	SE Asia & Oceania
kma	Kamaiurá	-52,67	-12	Tupi-Guaraní	Tupian	South America
kak	Kamano-Kafe	145,67	-6,25	Eastern Highlands	Trans-New Guinea	Australia-New Guinea
kms	Kamass	92	52	Samoyedic	Uralic	Eurasia
kba	Kamba	38	-1,5	Bantoid	Niger-Congo	Africa
kam	Kambera	120,17	-9,83	Central Malayo-Polynesian	Austronesian	SE Asia & Oceania
kbo	Kambot	144,13	-4,25	Botin	Lower Sepik-Ramu	Australia-New Guinea
kmi	Kami	38	-6,75	Bantoid	Niger-Congo	Africa
kmr	Kamoro	136	-4,33	Asmat-Kamoro	Trans-New Guinea	Australia-New Guinea
kmw	Kamu	130,83	-13,58	Eastern Daly	Australian	Australia-New Guinea
kan	Kana	7,42	4,75	Cross River	Niger-Congo	Africa
knk	Kanakuru	12	10	West Chadic	Afro-Asiatic	Africa
kbu	Kanembu	15	14	Saharan	Nilo-Saharan	Africa
kgt	Kangiryuarmiut	-133,75	68,33	Eskimo-Aleut	Eskimo-Aleut	North America
kea	Kanjobal (Eastern)	-91,67	15,33	Mayan	Mayan	North America
kwe	Kanjobal (Western)	-91,83	15,83	Mayan	Mayan	North America
kky	Kankanay	120,58	16,75	Northern Philippines	Austronesian	SE Asia & Oceania
knd	Kannada	76	14	Southern Dravidian	Dravidian	Eurasia
knb	Kanum (Bädi)	140,75	-8,83	Morehead and Upper Maro Rivers	Morehead and Upper Maro Rivers	Australia-New Guinea
knp	Kanum (Ngkâlmpw)	140,92	-8,67	Morehead and Upper Maro Rivers	Morehead and Upper Maro Rivers	Australia-New Guinea
knr	Kanuri	13	12	Saharan	Nilo-Saharan	Africa
kyo	Kanyok	23,58	-7,33	Bantoid	Niger-Congo	Africa
kpm	Kapampangan	120,5	15,33	Northern Philippines	Austronesian	SE Asia & Oceania
kpn	Kapingamarangi	154,75	1,05	Oceanic	Austronesian	SE Asia & Oceania
kar	Kara (in Central African Republic)	23	10	Bongo-Bagirmi	Nilo-Saharan	Africa
kra	Kara (in Papua New Guinea)	151,12	-2,83	Oceanic	Austronesian	SE Asia & Oceania
krc	Karachay-Balkar	42	43,5	Turkic	Altaic	Eurasia
krj	Karadjeri	122	-19	Pama-Nyungan	Australian	Australia-New Guinea
krm	Karaim	24,92	54,67	Turkic	Altaic	Eurasia
kkp	Karakalpak	60	43	Turkic	Altaic	Eurasia
krg	Karanga	31	-20	Bantoid	Niger-Congo	Africa
kkw	Karankawa	-97	28	Karankawa	Karankawa	North America
kao	Karao	120,83	16,5	Northern Philippines	Austronesian	SE Asia & Oceania
krt	Karata	46,33	42,58	Avar-Andic-Tsezic	Nakh-Daghestanian	Eurasia
krl	Karelian	32	64	Finnic	Uralic	Eurasia
kbw	Karen (Bwe)	97	19,5	Karen	Sino-Tibetan	SE Asia & Oceania
kpw	Karen (Pwo)	99,17	13	Karen	Sino-Tibetan	SE Asia & Oceania
ksg	Karen (Sgaw)	97	18	Karen	Sino-Tibetan	SE Asia & Oceania
kmj	Karimojong	34,17	3	Nilotic	Nilo-Saharan	Africa
kdg	Karipuna do Guapore	-65	-10	Panoan	Panoan	South America
kri	Kariri	-37	-10	Kariri	Macro-Ge	South America
kna	Karitiâna	-64	-9,5	Arikem	Tupian	South America
kyr	Karkar-Yuri	141,08	-3,75	Karkar-Yuri	Karkar-Yuri	Australia-New Guinea
kaa	Karó (Arára)	-62	-10,33	Ramarama	Tupian	South America
krk	Karok	-123	41,67	Karok	Karok	North America
ksm	Kasem	-1,25	11,25	Gur	Niger-Congo	Africa
ksh	Kashaya	-123,33	38,67	Pomoan	Hokan	North America
kas	Kashmiri	76	34	Indic	Indo-European	Eurasia
ksu	Kashubian	18	54	Slavic	Indo-European	Eurasia
kkl	Kata Kolok	115,17	-8,25	Sign Languages	other	SE Asia & Oceania
ktc	Katcha	29,67	10,83	Kadugli	Kadugli	Africa
kat	Kâte	147,75	-6,5	Finisterre-Huon	Trans-New Guinea	Australia-New Guinea
ktz	Kati (in Afghanistan)	70	35,5	Indic	Indo-European	Eurasia
kti	Kati (in West Papua, Indonesia)	140,92	-5,75	Ok	Trans-New Guinea	Australia-New Guinea
ktl	Katla	29,33	11,83	Kordofanian	Niger-Congo	Africa
kto	Kato	-123,67	39,67	Athapaskan	Na-Dene	North America
ktu	Katu	107,58	15,83	Katuic	Austro-Asiatic	SE Asia & Oceania
kgl	Kaugel	144	-6	Chimbu	Trans-New Guinea	Australia-New Guinea
kau	Kaulong	149,67	-6,17	Oceanic	Austronesian	SE Asia & Oceania
kaj	Kaure	140,08	-3,42	Kaure	Kaure	Australia-New Guinea
kaq	Kaurna	138,5	-34,25	Pama-Nyungan	Australian	Australia-New Guinea
kws	Kawaiisu	-117,5	36	Numic	Uto-Aztecan	North America
kyl	Kayah Li (Eastern)	97,5	19	Karen	Sino-Tibetan	SE Asia & Oceania
kbr	Kayan (Baram)	114,5	3,5	Borneo	Austronesian	SE Asia & Oceania
kyp	Kayapó	-52	-9	Ge-Kaingang	Macro-Ge	South America
kay	Kayardild	139,5	-17,05	Tangkic	Australian	Australia-New Guinea
kag	Kayu Agung	104,92	-3,17	Sundic	Austronesian	SE Asia & Oceania
kaz	Kazakh	70	50	Turkic	Altaic	Eurasia
keo	Ke'o	121,25	-8,83	Central Malayo-Polynesian	Austronesian	SE Asia & Oceania
ked	Kedang	123,75	-8,25	Central Malayo-Polynesian	Austronesian	SE Asia & Oceania
kef	Kefa	36,25	7,25	Omotic	Afro-Asiatic	Africa
kei	Kei	132,92	-5,83	Central Malayo-Polynesian	Austronesian	SE Asia & Oceania
kap	Kela (Apoze)	147,08	-7,42	Oceanic	Austronesian	SE Asia & Oceania
klt	Kelabit	115,42	3,67	Borneo	Austronesian	SE Asia & Oceania
kel	Kele	147,08	-2,08	Oceanic	Austronesian	SE Asia & Oceania
kem	Kemant	37,42	12,67	Central Cushitic	Afro-Asiatic	Africa
kmt	Kemtuik	140,33	-2,67	Nimboran	Nimboran	Australia-New Guinea
ken	Kenga	18	12	Bongo-Bagirmi	Nilo-Saharan	Africa
keu	Kenyah (Uma' Lung)	115,83	3	Borneo	Austronesian	SE Asia & Oceania
ksl	Kenyan Sign Language	38	0	Sign Languages	other	Africa
kyg	Kenyang	9,5	5,67	Bantoid	Niger-Congo	Africa
ker	Kera	15,08	9,83	East Chadic	Afro-Asiatic	Africa
krq	Kerek	175	62,25	Northern Chukotko-Kamchatkan	Chukotko-Kamchatkan	Eurasia
ksa	Keresan (Santa Ana)	-106,67	35,42	Keresan	Keresan	North America
ket	Ket	87	64	Yeniseian	Yeniseian	Eurasia
ktp	Ketapang	110	-1,87	Sundic	Austronesian	SE Asia & Oceania
kte	Kete	22,83	-7	Bantoid	Niger-Congo	Africa
ktn	Ketengban	140,5	-4,5	Mek	Trans-New Guinea	Australia-New Guinea
kew	Kewa	143,83	-6,5	Engan	Trans-New Guinea	Australia-New Guinea
khk	Khakas	90	53	Turkic	Altaic	Eurasia
khl	Khalaj	50	35	Turkic	Altaic	Eurasia
khg	Khaling	86,67	27,5	Bodic	Sino-Tibetan	SE Asia & Oceania
kha	Khalkha	105	47	Mongolic	Altaic	Eurasia
kmh	Kham	82,75	28,5	Bodic	Sino-Tibetan	SE Asia & Oceania
kty	Khanty	65	65	Ugric	Uralic	Eurasia
khr	Kharia	84,33	22,5	Munda	Austro-Asiatic	Eurasia
khs	Khasi	92	25,5	Khasian	Austro-Asiatic	SE Asia & Oceania
khi	Khinalug	48,08	41,17	Lezgic	Nakh-Daghestanian	Eurasia
khm	Khmer	105	12,5	Khmer	Austro-Asiatic	SE Asia & Oceania
kmu	Khmu'	102	21	Palaung-Khmuic	Austro-Asiatic	SE Asia & Oceania
kho	Khoekhoe	18	-25,5	Central Khoisan	Khoisan	Africa
khw	Khowar	72	36	Indic	Indo-European	Eurasia
khu	Khumi	92,42	21,92	Kuki-Chin-Naga	Sino-Tibetan	SE Asia & Oceania
khv	Khvarshi	46,17	42,25	Avar-Andic-Tsezic	Nakh-Daghestanian	Eurasia
kic	Kickapoo	-84	42,25	Algonquian	Algic	North America
kik	Kikuyu	36,75	-,75	Bantoid	Niger-Congo	Africa
klb	Kilba	13,17	10,33	Biu-Mandara	Afro-Asiatic	Africa
klv	Kilivila	151,08	-8,5	Oceanic	Austronesian	SE Asia & Oceania
klw	Kiliwa	-115,67	31,33	Yuman	Hokan	North America
kil	Kiluba	26	-8	Bantoid	Niger-Congo	Africa
kim	Kimaghama	138,5	-8	Kolopom	Kolopom	Australia-New Guinea
kga	Kinga	34	-9	Bantoid	Niger-Congo	Africa
knn	Kinnauri	78	31,5	Bodic	Sino-Tibetan	SE Asia & Oceania
kin	Kinyarwanda	30	-2	Bantoid	Niger-Congo	Africa
kio	Kiowa	-99	37	Kiowa-Tanoan	Kiowa-Tanoan	North America
kie	Kire	144,75	-4,25	Mikarew	Lower Sepik-Ramu	Australia-New Guinea
kgz	Kirghiz	75	42	Turkic	Altaic	Eurasia
kfy	Kirghiz (Fu-Yu)	124,42	47,75	Turkic	Altaic	Eurasia
krb	Kiribati	173	1,33	Oceanic	Austronesian	SE Asia & Oceania
kkr	Kirikiri	137,17	-3	Lakes Plain	Lakes Plain	Australia-New Guinea
kir	Kirma	-4,83	10,25	Gur	Niger-Congo	Africa
ksr	Kisar	127,12	-8,08	Central Malayo-Polynesian	Austronesian	SE Asia & Oceania
kis	Kisi	-10,17	8,83	Southern Atlantic	Niger-Congo	Africa
kss	Kisi (Southern)	-10,25	8,5	Southern Atlantic	Niger-Congo	Africa
kij	Kitja	127,75	-17,5	Djeragan	Australian	Australia-New Guinea
kit	Kitsai	-96,5	31,83	Caddoan	Caddoan	North America
ktb	Kituba	17,5	-5	Creoles and Pidgins	other	Africa
kiw	Kiwai	143,5	-8	Kiwaian	Kiwaian	Australia-New Guinea
klm	Klamath	-121,5	42,5	Klamath-Modoc	Penutian	North America
kla	Klao	-8,75	4,75	Kru	Niger-Congo	Africa
kow	Ko (Winye)	-2,92	11,87	Gur	Niger-Congo	Africa
koa	Koasati	-85,17	34,83	Muskogean	Muskogean	North America
kob	Kobon	144,33	-5,17	Madang	Trans-New Guinea	Australia-New Guinea
kod	Kodava	76,83	12,17	Southern Dravidian	Dravidian	Eurasia
koe	Koegu	36,08	7	Surmic	Nilo-Saharan	Africa
klk	Koh (Lakka)	15,5	8	Adamawa-Ubangian	Niger-Congo	Africa
koh	Kohumono	8,12	6	Cross River	Niger-Congo	Africa
kmo	Koiali (Mountain)	147,5	-9	Koiarian	Trans-New Guinea	Australia-New Guinea
koi	Koiari	147,33	-9,5	Koiarian	Trans-New Guinea	Australia-New Guinea
kta	Koita	147,08	-9,33	Koiarian	Trans-New Guinea	Australia-New Guinea
kok	Kokborok	92,5	24,33	Baric	Sino-Tibetan	SE Asia & Oceania
kkz	Kokni	73,5	20,75	Indic	Indo-European	Eurasia
kkt	Kokota	159,13	-8	Oceanic	Austronesian	SE Asia & Oceania
koo	Kola	134,5	-5,5	Central Malayo-Polynesian	Austronesian	SE Asia & Oceania
kol	Kolami	78,5	20	Central Dravidian	Dravidian	Eurasia
kln	Kolana	125,12	-8,25	Timor-Alor-Pantar	Trans-New Guinea	Australia-New Guinea
klr	Koluri	48	37	Iranian	Indo-European	Eurasia
kou	Kom	10,33	6,25	Bantoid	Niger-Congo	Africa
kmb	Kombai	140	-5,58	Awju-Dumut	Trans-New Guinea	Australia-New Guinea
kop	Komi-Permyak	54,5	59,5	Finnic	Uralic	Eurasia
kzy	Komi-Zyrian	55	65	Finnic	Uralic	Eurasia
kom	Komo	33,75	8,75	Koman	Nilo-Saharan	Africa
kda	Konda	83	19,5	South-Central Dravidian	Dravidian	Eurasia
kon	Kongo	15	-5	Bantoid	Niger-Congo	Africa
kjo	Konjo	120,33	-5,47	Sulawesi	Austronesian	SE Asia & Oceania
kkn	Konkani	74	15,25	Indic	Indo-European	Eurasia
kkb	Konkomba	,08	10	Gur	Niger-Congo	Africa
knw	Konkow	-121,5	39,5	Maiduan	Penutian	North America
kni	Konni	-1,58	10,25	Gur	Niger-Congo	Africa
knu	Konua	154,83	-5,83	West Bougainville	West Bougainville	Australia-New Guinea
kgi	Konyagi	-13,25	12,5	Northern Atlantic	Niger-Congo	Africa
krf	Korafe	149,08	-9,05	Binanderean	Trans-New Guinea	Australia-New Guinea
krn	Korana	20,5	-29,5	Central Khoisan	Khoisan	Africa
kko	Koranko	-11,25	9,33	Western Mande	Niger-Congo	Africa
kor	Korean	128	37,5	Korean	Korean	Eurasia
kje	Koreguaje	-75,5	1	Tucanoan	Tucanoan	South America
kku	Korku	78,5	22,5	Munda	Austro-Asiatic	Eurasia
kfe	Koromfe	-,92	14,25	Gur	Niger-Congo	Africa
krw	Korowai	140	-5,25	Awju-Dumut	Trans-New Guinea	Australia-New Guinea
kry	Koryak	167	61	Northern Chukotko-Kamchatkan	Chukotko-Kamchatkan	Eurasia
ksp	Kosop	15,92	9,92	Adamawa-Ubangian	Niger-Congo	Africa
kos	Kosraean	163	5,3	Oceanic	Austronesian	SE Asia & Oceania
kot	Kota	77,17	11,5	Southern Dravidian	Dravidian	Eurasia
ktk	Kotoko	15,33	11,33	Biu-Mandara	Afro-Asiatic	Africa
ktt	Kott	94	57	Yeniseian	Yeniseian	Eurasia
koy	Koya	81,33	17,5	South-Central Dravidian	Dravidian	Eurasia
kjr	Koyra	37,83	5,83	Omotic	Afro-Asiatic	Africa
kch	Koyra Chiini	-3	17	Songhay	Nilo-Saharan	Africa
kse	Koyraboro Senni	0	16	Songhay	Nilo-Saharan	Africa
kyn	Koyukon	-155	65	Athapaskan	Na-Dene	North America
kpa	Kpan	10,17	7,58	Platoid	Niger-Congo	Africa
kpe	Kpelle	-10	7	Western Mande	Niger-Congo	Africa
kpo	Kposo	,83	7,5	Kwa	Niger-Congo	Africa
krh	Krahô	-48	-8	Ge-Kaingang	Macro-Ge	South America
kre	Kresh	24,5	8,5	Kresh	Nilo-Saharan	Africa
kfc	Kriol (Fitzroy Crossing)	125,58	-18,17	Creoles and Pidgins	other	Australia-New Guinea
knq	Kriol (Ngukurr)	135	-14,83	Creoles and Pidgins	other	Australia-New Guinea
kro	Krongo	30	10,5	Kadugli	Kadugli	Africa
kym	Krymchak	34,25	45	Turkic	Altaic	Eurasia
krz	Kryz	48	41,08	Lezgic	Nakh-Daghestanian	Eurasia
ksi	Ksingmul	104	21,08	Palaung-Khmuic	Austro-Asiatic	SE Asia & Oceania
kua	Kualan	110,42	-,42	Sundic	Austronesian	SE Asia & Oceania
knc	Kugu Nganhcara	142	-14,42	Pama-Nyungan	Australian	Australia-New Guinea
kui	Kui (in India)	83,5	20	South-Central Dravidian	Dravidian	Eurasia
kiu	Kui (in Indonesia)	124,55	-8,43	Timor-Alor-Pantar	Trans-New Guinea	Australia-New Guinea
kuk	Kukú	31,67	5,83	Nilotic	Nilo-Saharan	Africa
kya	Kuku-Yalanji	145	-16	Pama-Nyungan	Australian	Australia-New Guinea
kuz	Kulamanen	125	7,75	Southern Philippines	Austronesian	SE Asia & Oceania
kul	Kullo	37,08	6,75	Omotic	Afro-Asiatic	Africa
klg	Kulung	87	27,5	Bodic	Sino-Tibetan	SE Asia & Oceania
kmn	Kuman	145	-5,92	Chimbu	Trans-New Guinea	Australia-New Guinea
kum	Kumauni	80	30	Indic	Indo-European	Eurasia
kuq	Kumyk	47,33	43	Turkic	Altaic	Eurasia
kun	Kuna	-77,33	8	Kuna	Chibchan	South America
knm	Kunama	37	14,5	Kunama	Nilo-Saharan	Africa
kmp	Kunimaipa	146,83	-8	Goilalan	Trans-New Guinea	Australia-New Guinea
kjn	Kunjen	142,5	-16,5	Pama-Nyungan	Australian	Australia-New Guinea
kug	Kunming	102,75	25	Chinese	Sino-Tibetan	SE Asia & Oceania
kuo	Kuot	151,5	-3,05	Kuot	Kuot	Australia-New Guinea
krd	Kurdish (Central)	44	36	Iranian	Indo-European	Eurasia
kji	Kurmanji	42	38	Iranian	Indo-European	Eurasia
kur	Kurukh	85,5	22,83	Northern Dravidian	Dravidian	Eurasia
kus	Kusunda	84,67	28	Kusunda	Kusunda	Eurasia
kuy	Kutai	116,67	-,33	Sundic	Austronesian	SE Asia & Oceania
kth	Kutchin	-146	67	Athapaskan	Na-Dene	North America
kut	Kutenai	-116	49,5	Kutenai	Kutenai	North America
kuu	Kuuku Ya'u	143,08	-12,58	Pama-Nyungan	Australian	Australia-New Guinea
kuv	Kuvi	82,67	18,75	South-Central Dravidian	Dravidian	Eurasia
kwa	Kwaio	161	-8,95	Oceanic	Austronesian	SE Asia & Oceania
kwk	Kwakw'ala	-127	51	Northern Wakashan	Wakashan	North America
kwr	Kwamera	169,42	-19,58	Oceanic	Austronesian	SE Asia & Oceania
kwm	Kwami	11	10,42	West Chadic	Afro-Asiatic	Africa
kwn	Kwangali	19,5	-18	Bantoid	Niger-Congo	Africa
kwz	Kwazá	-60,67	-12,58	Kwaza	Kwaza	South America
kwb	Kwerba	138,5	-2,25	Kwerba	Kwerba	Australia-New Guinea
kwo	Kwoma	142,75	-4,17	Middle Sepik	Sepik	Australia-New Guinea
kxo	Kxoe	22,5	-17,5	Central Khoisan	Khoisan	Africa
kyk	Kyaka	144,08	-5,55	Engan	Trans-New Guinea	Australia-New Guinea
kyq	Kyuquot	-127,17	50,17	Southern Wakashan	Wakashan	North America
laa	Laal	17,67	10	Laal	Laal	Africa
lac	Lacandón	-91,5	17	Mayan	Mayan	North America
lch	Lachi	104,83	22,67	Kadai	Tai-Kadai	SE Asia & Oceania
lad	Ladakhi	78	34	Bodic	Sino-Tibetan	SE Asia & Oceania
ldn	Ladin	11,92	46,58	Romance	Indo-European	Eurasia
lno	Ladino	33	40	Romance	Indo-European	Eurasia
laf	Lafofa	31,25	10,25	Kordofanian	Niger-Congo	Africa
lag	Lagwan	14,83	11,5	Biu-Mandara	Afro-Asiatic	Africa
lha	Laha	103,92	21,58	Kadai	Tai-Kadai	SE Asia & Oceania
lah	Lahu	98,17	20	Burmese-Lolo	Sino-Tibetan	SE Asia & Oceania
lai	Lai	93,67	22,67	Kuki-Chin-Naga	Sino-Tibetan	SE Asia & Oceania
lak	Lak	47,17	42,17	Lak-Dargwa	Nakh-Daghestanian	Eurasia
lkt	Lakhota	-101,83	43,83	Siouan	Siouan	North America
lkk	Lakkia	110,17	24,08	Kadai	Tai-Kadai	SE Asia & Oceania
lal	Lalo	100,25	25	Burmese-Lolo	Sino-Tibetan	SE Asia & Oceania
lmh	Lamaholot	122,92	-8,25	Central Malayo-Polynesian	Austronesian	SE Asia & Oceania
lmg	Lamang	13,58	11,25	Biu-Mandara	Afro-Asiatic	Africa
lmn	Lamani	77	17	Indic	Indo-European	Eurasia
lmb	Lamba	28	-13	Bantoid	Niger-Congo	Africa
lam	Lamé	14,5	9	Masa	Afro-Asiatic	Africa
lns	Lamnso'	10,75	6,17	Bantoid	Niger-Congo	Africa
lmp	Lampung	105	-5	Sundic	Austronesian	SE Asia & Oceania
lla	Lamu-Lamu	144,5	-14,83	Pama-Nyungan	Australian	Australia-New Guinea
lgi	Langi	36	-4,5	Bantoid	Niger-Congo	Africa
lan	Lango	33	2,17	Nilotic	Nilo-Saharan	Africa
lsf	Langue des Signes Française	3	47	Sign Languages	other	Eurasia
lsq	Langue des Signes Québecoise	-75	48	Sign Languages	other	North America
lao	Lao	103	18	Kam-Tai	Tai-Kadai	SE Asia & Oceania
lar	Laragia	130,83	-12,67	Laragiyan	Australian	Australia-New Guinea
lrd	Lardil	139,33	-16,5	Pama-Nyungan	Australian	Australia-New Guinea
lrk	Larike	127,92	-3,75	Central Malayo-Polynesian	Austronesian	SE Asia & Oceania
lat	Latvian	24	57	Baltic	Indo-European	Eurasia
lau	Lau	161,5	-9,58	Oceanic	Austronesian	SE Asia & Oceania
lje	Lauje	120	-,5	Sulawesi	Austronesian	SE Asia & Oceania
lav	Lavukaleve	159,2	-9,08	Solomons East Papuan	Solomons East Papuan	Australia-New Guinea
laz	Laz	41,5	41,5	Kartvelian	Kartvelian	Eurasia
leb	Lebeo	25	1,75	Bantoid	Niger-Congo	Africa
leg	Lega	27,17	-2,83	Bantoid	Niger-Congo	Africa
lel	Lele	15,58	9,08	East Chadic	Afro-Asiatic	Africa
llm	Lelemi	,5	7,33	Kwa	Niger-Congo	Africa
len	Lenakel	169,25	-19,45	Oceanic	Austronesian	SE Asia & Oceania
ldu	Lendu	30,5	2	Lendu	Nilo-Saharan	Africa
lng	Lengua	-59	-22,5	Mascoian	Mascoian	South America
lsa	Lengua de Señas Argentina	-63	-34	Sign Languages	other	South America
lse	Lengua de Señas Española	-3	40	Sign Languages	other	Eurasia
lep	Lepcha	88,5	27,17	Lepcha	Sino-Tibetan	SE Asia & Oceania
les	Lese	29	2	Mangbutu-Efe	Nilo-Saharan	Africa
lcr	Lesser Antillean French Creole	-61,17	15	Creoles and Pidgins	other	North America
let	Leti	127,67	-8,2	Central Malayo-Polynesian	Austronesian	SE Asia & Oceania
lew	Lewo	168,33	-16,75	Oceanic	Austronesian	SE Asia & Oceania
lez	Lezgian	47,83	41,67	Lezgic	Nakh-Daghestanian	Eurasia
lho	Lhomi	87,42	27,67	Bodic	Sino-Tibetan	SE Asia & Oceania
lil	Lillooet	-122	50,75	Interior Salish	Salishan	North America
lim	Limbu	87,75	27,17	Bodic	Sino-Tibetan	SE Asia & Oceania
lml	Limilngan	131,92	-12,5	Limilngan	Australian	Australia-New Guinea
lnd	Linda	20,75	6,5	Adamawa-Ubangian	Niger-Congo	Africa
lin	Lingala	18,5	2	Bantoid	Niger-Congo	Africa
lsb	Língua de Sinais Brasileira	-48	-15	Sign Languages	other	South America
lgp	Língua Gestual Portuguesa	-8	40	Sign Languages	other	Eurasia
lii	Lingua Italiana dei Segni	13	42	Sign Languages	other	Eurasia
lis	Lisu	98	26	Burmese-Lolo	Sino-Tibetan	SE Asia & Oceania
lit	Lithuanian	24	55	Baltic	Indo-European	Eurasia
liv	Liv	24	56,83	Finnic	Uralic	Eurasia
lob	Lobi	-3,25	10,5	Gur	Niger-Congo	Africa
lgt	Logoti	30	3,5	Moru-Ma'di	Nilo-Saharan	Africa
lok	Loko	-12,08	9,33	Western Mande	Niger-Congo	Africa
lma	Loma	-9,5	8	Western Mande	Niger-Congo	Africa
ldo	Londo	9,17	5	Bantoid	Niger-Congo	Africa
lgu	Longgu	160,67	-9,75	Oceanic	Austronesian	SE Asia & Oceania
lon	Loniu	147,33	-2,07	Oceanic	Austronesian	SE Asia & Oceania
lnw	Lonwolwol	168	-16,22	Oceanic	Austronesian	SE Asia & Oceania
lot	Lotha	94,25	26,5	Kuki-Chin-Naga	Sino-Tibetan	SE Asia & Oceania
lou	Lou	147,32	-2,38	Oceanic	Austronesian	SE Asia & Oceania
lov	Loven	106,33	15	Bahnaric	Austro-Asiatic	SE Asia & Oceania
lge	Low German	10	53	Germanic	Indo-European	Eurasia
loz	Lozi	26	-17,83	Bantoid	Niger-Congo	Africa
lu	Lü	100,67	22	Kam-Tai	Tai-Kadai	SE Asia & Oceania
lua	Lua	17,75	9,75	Adamawa-Ubangian	Niger-Congo	Africa
lga	Luangiua	159,42	-5,33	Oceanic	Austronesian	SE Asia & Oceania
luc	Lucazi	20	-14	Bantoid	Niger-Congo	Africa
lda	Luganda	32,17	,5	Bantoid	Niger-Congo	Africa
lug	Lugbara	30,92	3,08	Moru-Ma'di	Nilo-Saharan	Africa
lgh	Lughat al-Isharat al-Lubnaniya	35,83	34	Sign Languages	other	Eurasia
lui	Luiseño	-117,17	33,33	Takic	Uto-Aztecan	North America
lul	Lule	-64	-28	Lule-Vilela	Lule-Vilela	South America
lum	Lummi	-122,67	48,7	Central Salish	Salishan	North America
lud	Lun Dayeh	115,92	4	Borneo	Austronesian	SE Asia & Oceania
lbu	Lunda	24	-10,67	Bantoid	Niger-Congo	Africa
lun	Lungchang	96,42	27,5	Baric	Sino-Tibetan	SE Asia & Oceania
luo	Luo	34,75	-,5	Nilotic	Nilo-Saharan	Africa
lur	Luri	48,5	33,5	Iranian	Indo-European	Eurasia
lus	Lushootseed	-122	48	Central Salish	Salishan	North America
luv	Luvale	22	-12	Bantoid	Niger-Congo	Africa
lux	Luxemburgeois	6,17	49,83	Germanic	Indo-European	Eurasia
luy	Luyia	34,5	,42	Bantoid	Niger-Congo	Africa
lye	Lyele	-2,67	12,5	Gur	Niger-Congo	Africa
ma	Ma	28	3,5	Adamawa-Ubangian	Niger-Congo	Africa
myn	Ma'anyan	115	-2	Borneo	Austronesian	SE Asia & Oceania
mad	Ma'di	31,5	3,25	Moru-Ma'di	Nilo-Saharan	Africa
mya	Ma'ya	130,92	-1,25	South Halmahera - West New Guinea	Austronesian	SE Asia & Oceania
mle	Maale	36,92	6	Omotic	Afro-Asiatic	Africa
maa	Maasai	36	-3	Nilotic	Nilo-Saharan	Africa
mab	Maba	20,83	13,75	Maban	Nilo-Saharan	Africa
mca	Maca	-57,5	-25	Matacoan	Matacoan	South America
mcg	Macaguán	-71,33	6,5	Guahiban	Guahiban	South America
mcd	Macedonian	21,75	41,67	Slavic	Indo-European	Eurasia
mch	Machiguenga	-72,67	-12	Arawakan	Arawakan	South America
mcn	Macuna	-70,17	-,33	Tucanoan	Tucanoan	South America
mac	Macushi	-60	4	Cariban	Cariban	South America
mda	Mada (in Cameroon)	14,17	10,83	Biu-Mandara	Afro-Asiatic	Africa
mdz	Mada (in Nigeria)	8,25	8,75	Platoid	Niger-Congo	Africa
mdm	Madimadi	143,5	-34,5	Pama-Nyungan	Australian	Australia-New Guinea
mdl	Madngele	130,42	-13,83	Eastern Daly	Australian	Australia-New Guinea
mdr	Madurese	113,5	-7	Sundic	Austronesian	SE Asia & Oceania
mae	Mae	167,25	-16	Oceanic	Austronesian	SE Asia & Oceania
mgh	Magahi	85,5	23,5	Indic	Indo-European	Eurasia
mag	Magar	83	28	Bodic	Sino-Tibetan	SE Asia & Oceania
msy	Magar (Syangja)	83,83	28,08	Bodic	Sino-Tibetan	SE Asia & Oceania
mgi	Magi	149,33	-10,33	Mailuan	Trans-New Guinea	Australia-New Guinea
mgn	Magindanao	124,5	6,83	Southern Philippines	Austronesian	SE Asia & Oceania
mhm	Mah Meri	101,5	2,83	Aslian	Austro-Asiatic	SE Asia & Oceania
mhc	Mahican	-73,5	42,67	Algonquian	Algic	North America
mne	Maidu (Northeast)	-120,67	40	Maiduan	Penutian	North America
mpr	Maipure	-67,5	5,5	Arawakan	Arawakan	South America
mrs	Mairasi	134	-3,5	Mairasi-Tanah Merah	Trans-New Guinea	Australia-New Guinea
msn	Maisin	149,17	-9,5	Oceanic	Austronesian	SE Asia & Oceania
mai	Maithili	86	26	Indic	Indo-European	Eurasia
maj	Majang	35	6,75	Surmic	Nilo-Saharan	Africa
mkz	Makaa	12,25	3,42	Bantoid	Niger-Congo	Africa
mak	Makah	-124,67	48,33	Southern Wakashan	Wakashan	North America
mks	Makassar	119,58	-5,42	Sulawesi	Austronesian	SE Asia & Oceania
mkl	Maklew	139,42	-7,67	Bulaka River	Bulaka River	Australia-New Guinea
mkd	Makonde	40	-11	Bantoid	Niger-Congo	Africa
mkw	Máku	-69,83	,42	Máku	Máku	South America
mua	Makua	38,67	-15	Bantoid	Niger-Congo	Africa
mlc	Malacca Creole	129	-2	Creoles and Pidgins	other	SE Asia & Oceania
mal	Malagasy	47	-20	Borneo	Austronesian	SE Asia & Oceania
mlk	Malakmalak	130,42	-13,42	Northern Daly	Australian	Australia-New Guinea
mly	Malay	102	3	Sundic	Austronesian	SE Asia & Oceania
myk	Malay (Kuala Lumpur)	101,7	3,17	Sundic	Austronesian	SE Asia & Oceania
mmu	Malay (Ulu Muar)	102,5	2,67	Sundic	Austronesian	SE Asia & Oceania
mym	Malayalam	76,5	10	Southern Dravidian	Dravidian	Eurasia
mlu	Maleu	148,42	-5,72	Oceanic	Austronesian	SE Asia & Oceania
mlg	Malgwa	13,75	11,5	Biu-Mandara	Afro-Asiatic	Africa
mli	Mali	152,25	-4,83	Baining-Taulil	Baining-Taulil	Australia-New Guinea
mlt	Maltese	14,42	35,92	Semitic	Afro-Asiatic	Africa
mto	Malto	87,33	25	Northern Dravidian	Dravidian	Eurasia
mam	Mam	-91,83	15	Mayan	Mayan	North America
mmz	Mam (Southern)	-91,67	14,83	Mayan	Mayan	North America
mmn	Mamanwa	125,5	9,42	Meso-Philippine	Austronesian	SE Asia & Oceania
mms	Mamasa	119,67	-3,08	Sulawesi	Austronesian	SE Asia & Oceania
mla	Mambila	11,5	6,75	Bantoid	Niger-Congo	Africa
mmw	Mambwe	31,17	-9,08	Bantoid	Niger-Congo	Africa
mmp	Mampruli	-,67	10,33	Gur	Niger-Congo	Africa
mmv	Mamvu	29	3,25	Mangbutu-Efe	Nilo-Saharan	Africa
mds	Manadonese	124,83	1,5	Sundic	Austronesian	SE Asia & Oceania
mnm	Manam	145	-4	Oceanic	Austronesian	SE Asia & Oceania
mbu	Manambu	142,83	-4,25	Middle Sepik	Sepik	Australia-New Guinea
mnc	Manchu	127,5	49,5	Tungusic	Altaic	Eurasia
mma	Mandaic (Modern)	48,5	31	Semitic	Afro-Asiatic	Africa
mdn	Mandan	-102,5	46,5	Siouan	Siouan	North America
mnr	Mandar	119,08	-3,42	Sulawesi	Austronesian	SE Asia & Oceania
mnd	Mandarin	110	34	Chinese	Sino-Tibetan	SE Asia & Oceania
mdk	Mandinka	-15,67	13	Western Mande	Niger-Congo	Africa
mkg	Mandinka (Gambian)	-16	13,42	Western Mande	Niger-Congo	Africa
mem	Manem	140,83	-3	Border	Border	Australia-New Guinea
mmb	Mangap-Mbula	148,08	-5,67	Oceanic	Austronesian	SE Asia & Oceania
myi	Mangarrayi	133,5	-14,67	Mangarrayi	Australian	Australia-New Guinea
mbt	Mangbetu	26,5	2,5	Mangbetu	Nilo-Saharan	Africa
mng	Manggarai	120,33	-8,5	Central Malayo-Polynesian	Austronesian	SE Asia & Oceania
mgg	Mangghuer	102	36	Mongolic	Altaic	Eurasia
mnk	Maninka	-9,5	10,5	Western Mande	Niger-Congo	Africa
maw	Maninka (Western)	-11	13	Western Mande	Niger-Congo	Africa
mjk	Manjaku	-16,25	12	Northern Atlantic	Niger-Congo	Africa
mkn	Mankanya	-15,92	12,08	Northern Atlantic	Niger-Congo	Africa
man	Mano	-9	7	Eastern Mande	Niger-Congo	Africa
mwb	Manobo (Western Bukidnon)	124,75	7,67	Southern Philippines	Austronesian	SE Asia & Oceania
mns	Mansi	62	62	Ugric	Uralic	Eurasia
mnj	Mantjiltjara	125,08	-22,67	Pama-Nyungan	Australian	Australia-New Guinea
mnx	Manx	-4,5	54,17	Celtic	Indo-European	Eurasia
mao	Maori	176	-40	Oceanic	Austronesian	SE Asia & Oceania
mpy	Mapoyo	-67	6	Cariban	Cariban	South America
map	Mapudungun	-72	-38	Araucanian	Araucanian	South America
mra	Mara	135,17	-15	Maran	Australian	Australia-New Guinea
mrn	Maranao	124,25	7,83	Southern Philippines	Austronesian	SE Asia & Oceania
mku	Maranungku	130	-13,67	Western Daly	Australian	Australia-New Guinea
mhi	Marathi	76	19	Indic	Indo-European	Eurasia
mrc	Marchha	79,58	30,25	Bodic	Sino-Tibetan	SE Asia & Oceania
mny	Margany	144,5	-27	Pama-Nyungan	Australian	Australia-New Guinea
mrg	Margi	13	11	Biu-Mandara	Afro-Asiatic	Africa
mah	Mari (Hill)	58	57	Finnic	Uralic	Eurasia
mme	Mari (Meadow)	48	57	Finnic	Uralic	Eurasia
mar	Maricopa	-113,17	33,17	Yuman	Hokan	North America
mrd	Marind	140,17	-7,83	Marind Proper	Marind	Australia-New Guinea
mav	Maring	144,67	-5,5	Chimbu	Trans-New Guinea	Australia-New Guinea
mrr	Maringarr	130	-14,25	Western Daly	Australian	Australia-New Guinea
mrq	Marquesan	-140,08	-8,92	Oceanic	Austronesian	SE Asia & Oceania
mrh	Marrithiyel	130	-13,83	Western Daly	Australian	Australia-New Guinea
msh	Marshallese	171,05	7,12	Oceanic	Austronesian	SE Asia & Oceania
mqc	Martinique Creole	-61	14,67	Creoles and Pidgins	other	North America
mwa	Martu Wangka	126	-21,5	Pama-Nyungan	Australian	Australia-New Guinea
mrt	Martuthunira	116,5	-20,83	Pama-Nyungan	Australian	Australia-New Guinea
mru	Maru	98,5	23,5	Burmese-Lolo	Sino-Tibetan	SE Asia & Oceania
mas	Masa	15,5	10,5	Masa	Afro-Asiatic	Africa
msk	Masakin	30	10,67	Kordofanian	Niger-Congo	Africa
msl	Masalit	22	13,33	Maban	Nilo-Saharan	Africa
mtt	Massachusett	-71	42,5	Algonquian	Algic	North America
mts	Matis	-70,25	-4,42	Panoan	Panoan	South America
myr	Matsés	-73,25	-5,42	Panoan	Panoan	South America
mtl	Mattole	-124,17	40,17	Athapaskan	Na-Dene	North America
mtk	Matukar	145,75	-4,92	Oceanic	Austronesian	SE Asia & Oceania
mtb	Matuumbi	39	-8,5	Bantoid	Niger-Congo	Africa
mka	Mauka	-7,5	8,33	Western Mande	Niger-Congo	Africa
mau	Maung	133,5	-11,92	Iwaidjan	Australian	Australia-New Guinea
mcr	Mauritian Creole	57,5	-20,33	Creoles and Pidgins	other	Africa
mwc	Mawchi	73,67	21,33	Indic	Indo-European	Eurasia
max	Maxakalí	-40	-18	Maxakalí	Macro-Ge	South America
may	Maybrat	132,5	-1,33	North-Central Bird's Head	West Papuan	Australia-New Guinea
myy	Mayi-Yapi	141	-20	Pama-Nyungan	Australian	Australia-New Guinea
myo	Mayo	-108	26	Cahita	Uto-Aztecan	North America
maz	Mazahua	-99,92	19,42	Otomian	Oto-Manguean	North America
mzn	Mazanderani	52	36,5	Iranian	Indo-European	Eurasia
mzc	Mazatec (Chiquihuitlán)	-96,92	17,75	Popolocan	Oto-Manguean	North America
mzh	Mazatec (Huautla)	-96,83	18,25	Popolocan	Oto-Manguean	North America
mba	Mba	25	1	Adamawa-Ubangian	Niger-Congo	Africa
mbb	Mbabaram	145	-17,17	Pama-Nyungan	Australian	Australia-New Guinea
mhu	Mbalanhu	15	-17,5	Bantoid	Niger-Congo	Africa
mbr	Mbara	15,42	11	Biu-Mandara	Afro-Asiatic	Africa
mby	Mbay	17,5	8,25	Bongo-Bagirmi	Nilo-Saharan	Africa
mbz	Mbe'	11,08	6,28	Bantoid	Niger-Congo	Africa
mbe	Mbere	14	-,5	Bantoid	Niger-Congo	Africa
mbi	Mbili	10,2	6,12	Bantoid	Niger-Congo	Africa
mdo	Mbodomo	15,5	4,5	Adamawa-Ubangian	Niger-Congo	Africa
mbl	Mbole	24,67	-,67	Bantoid	Niger-Congo	Africa
mbg	Mbugu	38,17	-4,33	Southern Cushitic	Afro-Asiatic	Africa
mbm	Mbum	13,17	7,75	Adamawa-Ubangian	Niger-Congo	Africa
mee	Me'en	37	5	Surmic	Nilo-Saharan	Africa
mhk	Mehek	142,5	-3,75	Tama Sepik	Sepik	Australia-New Guinea
meh	Mehri	53	18	Semitic	Afro-Asiatic	Africa
mei	Meithei	94	24,75	Kuki-Chin-Naga	Sino-Tibetan	SE Asia & Oceania
mek	Mekens	-61,5	-12,5	Tupari	Tupian	South America
mke	Mekeo	146,5	-8,33	Oceanic	Austronesian	SE Asia & Oceania
mel	Melanau	111,5	2,5	Borneo	Austronesian	SE Asia & Oceania
meb	Melayu Betawi	107	-6,5	Creoles and Pidgins	other	SE Asia & Oceania
mde	Mende	-11,5	7,83	Western Mande	Niger-Congo	Africa
men	Menomini	-88,33	45,5	Algonquian	Algic	North America
mnt	Mentawai	99	-1,5	Sundic	Austronesian	SE Asia & Oceania
mta	Mentuh Tapuh	111	1,25	Borneo	Austronesian	SE Asia & Oceania
mey	Menya	146	-7,25	Angan	Trans-New Guinea	Australia-New Guinea
mer	Meryam Mir	144,08	-9,92	Western Fly	Western Fly	Australia-New Guinea
mea	Meyah	133,5	-1,17	East Bird's Head	East Bird's Head	Australia-New Guinea
mcf	Michif	-100,17	52	Algonquian	Algic	North America
mic	Micmac	-63	45	Algonquian	Algic	North America
mid	Midob	26,25	15,08	Nubian	Nilo-Saharan	Africa
mie	Mien	111	25	Hmong-Mien	Hmong-Mien	SE Asia & Oceania
mig	Migama	19,83	12,17	East Chadic	Afro-Asiatic	Africa
mii	Miisiirii	22	13,5	Taman	Nilo-Saharan	Africa
mij	Miju	96	29	Mirish	Sino-Tibetan	SE Asia & Oceania
mkr	Mikarew	144,92	-4,42	Lower Ramu	Lower Sepik-Ramu	Australia-New Guinea
mki	Mikasuki	-85	32	Muskogean	Muskogean	North America
mik	Mikir	93,5	26,33	Kuki-Chin-Naga	Sino-Tibetan	SE Asia & Oceania
mil	Milang	95,25	28,5	Mirish	Sino-Tibetan	SE Asia & Oceania
min	Minangkabau	101	-1	Sundic	Austronesian	SE Asia & Oceania
mnv	Minaveha	150,47	-9,6	Oceanic	Austronesian	SE Asia & Oceania
mgl	Mingrelian	42	42,5	Kartvelian	Kartvelian	Eurasia
mir	Miriwung	129	-15,67	Djeragan	Australian	Australia-New Guinea
msg	Mising	94,83	28,5	Mirish	Sino-Tibetan	SE Asia & Oceania
mis	Miskito	-83,67	14	Misumalpan	Misumalpan	South America
mce	Mískito Coast English Creole	-88,83	16,25	Creoles and Pidgins	other	South America
mit	Mituku	25,5	-1,67	Bantoid	Niger-Congo	Africa
mkb	Miwok (Bodega)	-123	38,33	Miwok	Penutian	North America
mcs	Miwok (Central Sierra)	-120,33	38	Miwok	Penutian	North America
mwl	Miwok (Lake)	-122,67	38,92	Miwok	Penutian	North America
mwn	Miwok (Northern Sierra)	-120,67	38,33	Miwok	Penutian	North America
mwp	Miwok (Plains)	-121	38	Miwok	Penutian	North America
mss	Miwok (Southern Sierra)	-120	37,5	Miwok	Penutian	North America
mco	Mixe (Coatlán)	-95,67	16,92	Mixe-Zoque	Mixe-Zoque	North America
mth	Mixe (Tlahuitoltepec)	-96,17	17,08	Mixe-Zoque	Mixe-Zoque	North America
mtp	Mixe (Totontepec)	-96	17,25	Mixe-Zoque	Mixe-Zoque	North America
mxl	Mixtec (Alacatlatzala)	-98,58	17,25	Mixtecan	Oto-Manguean	North America
mxa	Mixtec (Atatlahuca)	-97,75	17	Mixtecan	Oto-Manguean	North America
mxt	Mixtec (Ayutla)	-99,17	16,92	Mixtecan	Oto-Manguean	North America
mxc	Mixtec (Chalcatongo)	-97,58	17,05	Mixtecan	Oto-Manguean	North America
mxu	Mixtec (Chayuco)	-97,83	16,42	Mixtecan	Oto-Manguean	North America
mxz	Mixtec (Coatzospan)	-96,58	18,08	Mixtecan	Oto-Manguean	North America
mja	Mixtec (Jamiltepec)	-97,83	16,25	Mixtecan	Oto-Manguean	North America
mxj	Mixtec (Jicaltepec)	-98	16,33	Mixtecan	Oto-Manguean	North America
mxm	Mixtec (Molinos)	-97,58	17	Mixtecan	Oto-Manguean	North America
mxo	Mixtec (Ocotepec)	-97,75	17,17	Mixtecan	Oto-Manguean	North America
mxp	Mixtec (Peñoles)	-96,92	17,08	Mixtecan	Oto-Manguean	North America
mjc	Mixtec (San Juan Colorado)	-98	16,5	Mixtecan	Oto-Manguean	North America
mxg	Mixtec (San Miguel el Grande)	-97,57	17,05	Mixtecan	Oto-Manguean	North America
mxs	Mixtec (Silacayoapan)	-98,17	17,5	Mixtecan	Oto-Manguean	North America
mxy	Mixtec (Yosondúa)	-97,58	16,92	Mixtecan	Oto-Manguean	North America
miy	Miya	9,67	10,92	West Chadic	Afro-Asiatic	Africa
miz	Mizo	92,83	23,17	Kuki-Chin-Naga	Sino-Tibetan	SE Asia & Oceania
mlm	Mlabri (Minor)	101	18,5	Palaung-Khmuic	Austro-Asiatic	SE Asia & Oceania
mge	Mnong (Eastern)	108,5	12,67	Bahnaric	Austro-Asiatic	SE Asia & Oceania
moc	Moca	35,5	7,58	Omotic	Afro-Asiatic	Africa
mcc	Mochica	-79,33	-7,5	Chimúan	Chimúan	South America
mcv	Mocoví	-62	-27	Guaicuruan	Guaicuruan	South America
mof	Mofu-Gudur	14	10,5	Biu-Mandara	Afro-Asiatic	Africa
mog	Moghol	62	35	Mongolic	Altaic	Eurasia
moh	Mohawk	-74,25	43,5	Northern Iroquoian	Iroquoian	North America
moj	Mojave	-114,58	34,67	Yuman	Hokan	North America
mok	Mokilese	159,75	6,67	Oceanic	Austronesian	SE Asia & Oceania
mko	Mokilko	18,08	11,92	East Chadic	Afro-Asiatic	Africa
mll	Molala	-122,5	44,5	Molala	Penutian	North America
mol	Moldavian	29	47	Romance	Indo-European	Eurasia
mom	Mombum	138,75	-8,25	Mombum	Mombum	Australia-New Guinea
mon	Mon	100,5	14,83	Monic	Austro-Asiatic	SE Asia & Oceania
mga	Mondunga	21,5	2,25	Adamawa-Ubangian	Niger-Congo	Africa
mgo	Mongo	21	0	Bantoid	Niger-Congo	Africa
mkh	Mongol (Khamnigan)	117	49	Mongolic	Altaic	Eurasia
mgd	Mongondow	124	,67	Sulawesi	Austronesian	SE Asia & Oceania
mni	Moni	137	-3,67	Wissel Lakes-Kemandoga	Trans-New Guinea	Australia-New Guinea
mno	Mono (in United States)	-119	38	Numic	Uto-Aztecan	North America
moa	Mono-Alu	155,75	-7,05	Oceanic	Austronesian	SE Asia & Oceania
mtg	Montagnais	-65	52	Algonquian	Algic	North America
mbo	Monumbo	145	-4,25	Monumbo	Monumbo	Australia-New Guinea
moo	Mooré	-1,25	12,83	Gur	Niger-Congo	Africa
mop	Mopan	-88,67	16,58	Mayan	Mayan	North America
mor	Mor	135,75	-3	South Halmahera - West New Guinea	Austronesian	SE Asia & Oceania
mri	Moraori	140,67	-8,58	Morehead and Upper Maro Rivers	Morehead and Upper Maro Rivers	Australia-New Guinea
moe	Mordvin (Erzya)	45,5	53	Finnic	Uralic	Eurasia
mmo	Mordvin (Moksha)	44	54	Finnic	Uralic	Eurasia
mro	Moro	30,17	11	Kordofanian	Niger-Congo	Africa
mou	Moru	29,75	4,75	Moru-Ma'di	Nilo-Saharan	Africa
mos	Mosetén	-67,83	-14,75	Mosetenan	Mosetenan	South America
mti	Motilón (Chibchan)	-73	9	Motilon	Chibchan	South America
mtu	Motu	147	-9,33	Oceanic	Austronesian	SE Asia & Oceania
mot	Motuna	155,42	-6,62	East Bougainville	East Bougainville	Australia-New Guinea
mov	Movima	-65,67	-13,83	Movima	Movima	South America
mpo	Mpongwe	9,5	-1,25	Bantoid	Niger-Congo	Africa
mpu	Mpur	133,25	-,75	Kebar	West Papuan	Australia-New Guinea
mdb	Mudburra	132,08	-17,33	Pama-Nyungan	Australian	Australia-New Guinea
mug	Mugil	145,75	-4,88	Madang	Trans-New Guinea	Australia-New Guinea
muh	Muher	38,17	8,17	Semitic	Afro-Asiatic	Africa
mui	Muinane	-72,5	-1	Boran	Huitotoan	South America
msc	Muisca	-74	5	Chibchan Proper	Chibchan	South America
mul	Mulao	108	25	Kam-Tai	Tai-Kadai	SE Asia & Oceania
mum	Mumuye	11,67	9	Adamawa-Ubangian	Niger-Congo	Africa
mnu	Mun	110	19	Hmong-Mien	Hmong-Mien	SE Asia & Oceania
mna	Muna	122,5	-5	Sulawesi	Austronesian	SE Asia & Oceania
mdg	Mundang	14,5	9,67	Adamawa-Ubangian	Niger-Congo	Africa
mud	Mundani	9,92	5,67	Bantoid	Niger-Congo	Africa
mun	Mundari	84,67	23	Munda	Austro-Asiatic	Eurasia
mdu	Mündü	30	4,5	Adamawa-Ubangian	Niger-Congo	Africa
muu	Mundurukú	-58	-7	Munduruku	Tupian	South America
mgk	Mungaka	10	5,92	Bantoid	Niger-Congo	Africa
mse	Munsee	-74,67	41,5	Algonquian	Algic	North America
muo	Muong	105,08	20,5	Viet-Muong	Austro-Asiatic	SE Asia & Oceania
mup	Mupun	8,83	9,5	West Chadic	Afro-Asiatic	Africa
mrk	Murik	144,25	-3,83	Lower Sepik	Lower Sepik-Ramu	Australia-New Guinea
mrl	Murle	33,5	6,5	Surmic	Nilo-Saharan	Africa
mpa	Murrinh-Patha	129,67	-14,67	Murrinh-Patha	Australian	Australia-New Guinea
mur	Mursi	36,08	5,58	Surmic	Nilo-Saharan	Africa
mrw	Muruwari	147	-28,75	Pama-Nyungan	Australian	Australia-New Guinea
mgu	Musgu	14,92	10,83	Biu-Mandara	Afro-Asiatic	Africa
msm	Musom	147	-6,58	Oceanic	Austronesian	SE Asia & Oceania
mus	Mussau	149,62	-1,45	Oceanic	Austronesian	SE Asia & Oceania
mut	Mutsun	-121,5	36,83	Costanoan	Penutian	North America
muy	Muyuw	152,75	-9,08	Oceanic	Austronesian	SE Asia & Oceania
mwe	Mwera	39	-9	Bantoid	Niger-Congo	Africa
mwo	Mwotlap	167,58	-13,58	Oceanic	Austronesian	SE Asia & Oceania
nab	Nabak	147	-6,42	Finisterre-Huon	Trans-New Guinea	Australia-New Guinea
nad	Nadëb	-66,5	-1	Vaupés-Japurá	Vaupés-Japurá	South America
naf	Nafaanra	-2,58	8	Gur	Niger-Congo	Africa
nma	Naga (Mao)	94,33	25,5	Kuki-Chin-Naga	Sino-Tibetan	SE Asia & Oceania
npn	Naga Pidgin	94	25,67	Creoles and Pidgins	other	SE Asia & Oceania
ngt	Naga (Tangkhul)	94,5	25	Kuki-Chin-Naga	Sino-Tibetan	SE Asia & Oceania
nze	Naga (Zeme)	93,5	25,17	Kuki-Chin-Naga	Sino-Tibetan	SE Asia & Oceania
nag	Nagatman	141,5	-3,75	Yale	Yale	Australia-New Guinea
nah	Nahali	77,83	19,75	Nahali	Nahali	Eurasia
nhc	Nahuatl (Central)	-98,25	19	Aztecan	Uto-Aztecan	North America
nhh	Nahuatl (Huasteca)	-99	22	Aztecan	Uto-Aztecan	North America
nhu	Nahuatl (Huauchinango)	-98,08	20,17	Aztecan	Uto-Aztecan	North America
nmi	Nahuatl (Mecayapan Isthmus)	-94,83	18,25	Aztecan	Uto-Aztecan	North America
nhm	Nahuatl (Michoacán)	-103	18,5	Aztecan	Uto-Aztecan	North America
nmp	Nahuatl (Milpa Alta)	-99,17	19,25	Aztecan	Uto-Aztecan	North America
nhn	Nahuatl (North Puebla)	-98,25	20	Aztecan	Uto-Aztecan	North America
npa	Nahuatl (Pajapan)	-94,75	18,25	Aztecan	Uto-Aztecan	North America
nhp	Nahuatl (Pochutla)	-96,5	15,75	Aztecan	Uto-Aztecan	North America
nsz	Nahuatl (Sierra de Zacapoaxtla)	-97,33	19,58	Aztecan	Uto-Aztecan	North America
nht	Nahuatl (Tetelcingo)	-99	19,67	Aztecan	Uto-Aztecan	North America
nhx	Nahuatl (Xalitla)	-99,5	18	Aztecan	Uto-Aztecan	North America
nak	Nakanai	150,58	-5,58	Oceanic	Austronesian	SE Asia & Oceania
nkk	Nakkara	134,42	-12,12	Nakkara	Australian	Australia-New Guinea
nal	Nalik	151,33	-2,95	Oceanic	Austronesian	SE Asia & Oceania
nbk	Nambakaengö	165,87	-10,78	Reef Islands - Santa Cruz	Reef Islands - Santa Cruz	Australia-New Guinea
nbb	Nambas (Big)	167,2	-16,08	Oceanic	Austronesian	SE Asia & Oceania
nmb	Nambikuára	-59	-13	Nambikuaran	Nambikuaran	South America
nam	Namia	141,75	-3,83	Yellow River	Sepik	Australia-New Guinea
nai	Nanai	137	49,5	Tungusic	Altaic	Eurasia
nnc	Nancowry	93,5	8,05	Nicobarese	Austro-Asiatic	SE Asia & Oceania
nde	Nande	29,17	-,08	Bantoid	Niger-Congo	Africa
nan	Nandi	35	,25	Nilotic	Nilo-Saharan	Africa
nnk	Nankina	146,45	-5,78	Finisterre-Huon	Trans-New Guinea	Australia-New Guinea
nnt	Nanticoke	-76,25	38	Algonquian	Algic	North America
nnm	Nanumea	176,12	-5,67	Oceanic	Austronesian	SE Asia & Oceania
npu	Napu	120,42	-1,33	Sulawesi	Austronesian	SE Asia & Oceania
nph	Nar-Phu	84,25	28,67	Bodic	Sino-Tibetan	SE Asia & Oceania
nar	Nara (in Ethiopia)	37,58	15,08	Nara	Nilo-Saharan	Africa
nrm	Narom	114	4,42	Borneo	Austronesian	SE Asia & Oceania
nas	Nasioi	155,58	-6,33	East Bougainville	East Bougainville	Australia-New Guinea
nsk	Naskapi	-70	56	Algonquian	Algic	North America
nat	Natchez	-91,33	31,75	Natchez	Natchez	North America
ntn	Nateni	1,17	10,5	Gur	Niger-Congo	Africa
nau	Nauruan	166,92	-,5	Oceanic	Austronesian	SE Asia & Oceania
nav	Navajo	-108	36,17	Athapaskan	Na-Dene	North America
nax	Naxi	100	27,5	Naxi	Sino-Tibetan	SE Asia & Oceania
ndb	Ndebele (in South Africa)	29	-25,33	Bantoid	Niger-Congo	Africa
ndj	Ndjébbana	134,12	-12,17	Ndjébbana	Australian	Australia-New Guinea
ndg	Ndogo	27	7,75	Adamawa-Ubangian	Niger-Congo	Africa
ndo	Ndonga	17	-18	Bantoid	Niger-Congo	Africa
ndu	Ndumu	13,58	-1,67	Bantoid	Niger-Congo	Africa
ndt	Ndut	-16,92	14,92	Northern Atlantic	Niger-Congo	Africa
ndy	Ndyuka	-54,5	5	Creoles and Pidgins	other	South America
ned	Nederlandse Gebarentaal	5,5	52,25	Sign Languages	other	Eurasia
neg	Negidal	139	53	Tungusic	Altaic	Eurasia
neh	Nehan	154,2	-4,5	Oceanic	Austronesian	SE Asia & Oceania
nel	Nelemwa	164,08	-20,25	Oceanic	Austronesian	SE Asia & Oceania
nnd	Nend	144,92	-5	Madang	Trans-New Guinea	Australia-New Guinea
nen	Nenets	72	69	Samoyedic	Uralic	Eurasia
ntu	Nenets (Tundra)	76	70	Samoyedic	Uralic	Eurasia
nne	Nengone	168	-21,5	Oceanic	Austronesian	SE Asia & Oceania
naa	Neo-Aramaic (Amadiya)	43	37	Semitic	Afro-Asiatic	Africa
naj	Neo-Aramaic (Arbel Jewish)	35	31,75	Semitic	Afro-Asiatic	Africa
nsy	Neo-Aramaic (Assyrian)	41	36	Semitic	Afro-Asiatic	Africa
nap	Neo-Aramaic (Persian Azerbaijan)	47	38	Semitic	Afro-Asiatic	Africa
nep	Nepali	85	28	Indic	Indo-European	Eurasia
nev	Nevome	-112,5	31	Tepiman	Uto-Aztecan	North America
nzs	New Zealand Sign Language	172	-43	Sign Languages	other	SE Asia & Oceania
nwd	Newari (Dolakha)	86	27,33	Bodic	Sino-Tibetan	SE Asia & Oceania
new	Newari (Kathmandu)	85,5	27,67	Bodic	Sino-Tibetan	SE Asia & Oceania
nez	Nez Perce	-116	46	Sahaptian	Penutian	North America
ntj	Ngaanyatjarra	126,5	-26	Pama-Nyungan	Australian	Australia-New Guinea
nbr	Ngäbere	-82	8,67	Guaymi	Chibchan	South America
ngd	Ngad'a	121	-8,83	Central Malayo-Polynesian	Austronesian	SE Asia & Oceania
ngj	Ngadjumaja	123,83	-32,33	Pama-Nyungan	Australian	Australia-New Guinea
ngl	Ngalakan	134	-14,25	Ngalakan	Australian	Australia-New Guinea
nkb	Ngalkbun	134,83	-13,5	Gunwinygic	Australian	Australia-New Guinea
ngm	Ngambay	16	8,67	Bongo-Bagirmi	Nilo-Saharan	Africa
ngg	Ngan'gityemerri	130,42	-14,25	Southern Daly	Australian	Australia-New Guinea
nga	Nganasan	93	71	Samoyedic	Uralic	Eurasia
ngn	Ngandi	135	-13,83	Ngandi	Australian	Australia-New Guinea
ngk	Ngankikurungkurr	130,5	-14	Southern Daly	Australian	Australia-New Guinea
ngr	Ngarinyeri	140	-36	Pama-Nyungan	Australian	Australia-New Guinea
ngy	Ngarinyman	130,5	-16,5	Pama-Nyungan	Australian	Australia-New Guinea
nlu	Ngarluma	117,5	-20,83	Pama-Nyungan	Australian	Australia-New Guinea
ngw	Ngawun	141,5	-19	Pama-Nyungan	Australian	Australia-New Guinea
ngb	Ngbaka	20	3,5	Adamawa-Ubangian	Niger-Congo	Africa
ndi	Ngbandi	22	3,75	Adamawa-Ubangian	Niger-Congo	Africa
nge	Ngemba	10	6,2	Bantoid	Niger-Congo	Africa
nti	Ngiti	30,25	1,33	Lendu	Nilo-Saharan	Africa
ngi	Ngiyambaa	145,5	-31,75	Pama-Nyungan	Australian	Australia-New Guinea
ngz	Ngizim	10,92	12,08	West Chadic	Afro-Asiatic	Africa
nbe	Ngombe	23	3	Bantoid	Niger-Congo	Africa
ngo	Ngoni	36	-11	Bantoid	Niger-Congo	Africa
ngu	Nguna	168,5	-16,92	Oceanic	Austronesian	SE Asia & Oceania
nha	Nhanda	114,17	-27	Pama-Nyungan	Australian	Australia-New Guinea
nro	Nharo	20,5	-22,33	Central Khoisan	Khoisan	Africa
nia	Nias	97,75	1	Sundic	Austronesian	SE Asia & Oceania
nic	Nicobarese	93,83	7	Nicobarese	Austro-Asiatic	SE Asia & Oceania
nca	Nicobarese (Car)	93	9	Nicobarese	Austro-Asiatic	SE Asia & Oceania
npi	Nigerian Pidgin	3,33	6,5	Creoles and Pidgins	other	Africa
nih	Nihon Shuwa (Japanese Sign Language)	139	36	Sign Languages	other	Eurasia
nim	Nimboran	140,17	-2,5	Nimboran	Nimboran	Australia-New Guinea
nin	Ningil	142,25	-3,5	Wapei-Palei	Torricelli	Australia-New Guinea
nsn	Nisenan	-121	39	Maiduan	Penutian	North America
nsg	Nisgha	-130	55	Tsimshianic	Penutian	North America
nis	Nishi	93,5	27,5	Mirish	Sino-Tibetan	SE Asia & Oceania
nit	Nitinaht	-124,75	48,67	Southern Wakashan	Wakashan	North America
nif	Niuafo'ou	-175,62	-15,57	Oceanic	Austronesian	SE Asia & Oceania
niu	Niuean	-170,12	-19,05	Oceanic	Austronesian	SE Asia & Oceania
niv	Nivkh	142	53,33	Nivkh	Nivkh	Eurasia
nvs	Nivkh (South Sakhalin)	142,5	47	Nivkh	Nivkh	Eurasia
nke	Nkem	8,58	6,58	Bantoid	Niger-Congo	Africa
nkn	Nkonya	,25	7,17	Kwa	Niger-Congo	Africa
nko	Nkore-Kiga	29,83	-,92	Bantoid	Niger-Congo	Africa
nob	Nobiin	31	21	Nubian	Nilo-Saharan	Africa
noc	Nocte	95,5	27	Baric	Sino-Tibetan	SE Asia & Oceania
nog	Noghay	46	44	Turkic	Altaic	Eurasia
nok	Noghay (Karagash)	47,25	47,5	Turkic	Altaic	Eurasia
nmd	Nomad	142,25	-6,17	East Strickland	East Strickland	Australia-New Guinea
nom	Nomatsiguenga	-74,5	-11,67	Arawakan	Arawakan	South America
non	Noni	10,58	6,42	Bantoid	Niger-Congo	Africa
noo	Noon	-16,83	14,83	Northern Atlantic	Niger-Congo	Africa
nte	Norsk Tegnspråk	9	61	Sign Languages	other	Eurasia
nor	Norwegian	8	61	Germanic	Indo-European	Eurasia
nse	Nsenga	30,83	-14,5	Bantoid	Niger-Congo	Africa
nto	Ntomba	18,33	-2	Bantoid	Niger-Congo	Africa
nua	Nuaulu	129,17	-3,25	Central Malayo-Polynesian	Austronesian	SE Asia & Oceania
nub	Nubi	32,08	,67	Creoles and Pidgins	other	Africa
nbd	Nubian (Dongolese)	30,75	18,25	Nubian	Nilo-Saharan	Africa
nbh	Nubian (Hill)	31	12	Nubian	Nilo-Saharan	Africa
nku	Nubian (Kunuz)	33	23	Nubian	Nilo-Saharan	Africa
nue	Nuer	32	8,33	Nilotic	Nilo-Saharan	Africa
nuk	Nukak	-71,5	2,5	Cacua-Nukak	Cacua-Nukak	South America
nkr	Nukuoro	154,92	3,83	Oceanic	Austronesian	SE Asia & Oceania
nun	Nung (in Vietnam)	106,42	21,92	Kam-Tai	Tai-Kadai	SE Asia & Oceania
nug	Nunggubuyu	135,67	-13,75	Nunggubuyu	Australian	Australia-New Guinea
nnn	Nuni (Northern)	-3	12,17	Gur	Niger-Congo	Africa
nup	Nupe	5,42	9,17	Nupoid	Niger-Congo	Africa
nus	Nusu	99	26,75	Burmese-Lolo	Sino-Tibetan	SE Asia & Oceania
nuu	Nuuchahnulth	-126,67	49,67	Southern Wakashan	Wakashan	North America
nkt	Nyah Kur (Tha Pong)	101,67	15,67	Monic	Austro-Asiatic	SE Asia & Oceania
nbo	Nyambo	31,33	-1	Bantoid	Niger-Congo	Africa
nyk	Nyamkad	78,5	32	Bodic	Sino-Tibetan	SE Asia & Oceania
nym	Nyamwezi	33	-5	Bantoid	Niger-Congo	Africa
nng	Nyanga	28,17	-1,25	Bantoid	Niger-Congo	Africa
nyg	Nyangi	33,58	3,42	Kuliak	Nilo-Saharan	Africa
nyr	Nyangumarda	121	-20	Pama-Nyungan	Australian	Australia-New Guinea
nya	Nyawaygi	146,17	-19	Pama-Nyungan	Australian	Australia-New Guinea
nyl	Nyelâyu	164,33	-20,33	Oceanic	Austronesian	SE Asia & Oceania
nyn	Nyigina	124,33	-18	Nyulnyulan	Australian	Australia-New Guinea
nyh	Nyiha	33	-10	Bantoid	Niger-Congo	Africa
nyi	Nyimang	29,33	12,17	Nyimang	Nilo-Saharan	Africa
nyu	Nyulnyul	122,83	-17	Nyulnyulan	Australian	Australia-New Guinea
nju	Nyungar	122	-33,75	Pama-Nyungan	Australian	Australia-New Guinea
nza	Nzakara	23	5	Adamawa-Ubangian	Niger-Congo	Africa
ood	O'odham	-112	32	Tepiman	Uto-Aztecan	North America
obk	Obokuitai	138	-3	Lakes Plain	Lakes Plain	Australia-New Guinea
obo	Obolo	7,83	4,58	Cross River	Niger-Congo	Africa
oca	Ocaina	-71,75	-2,75	Huitoto	Huitotoan	South America
occ	Occitan	2	44	Romance	Indo-European	Eurasia
ocu	Ocuilteco	-99,67	18,92	Otomian	Oto-Manguean	North America
ogb	Ogbia	6,25	4,67	Cross River	Niger-Congo	Africa
obg	Ogbronuagum	6,87	4,75	Cross River	Niger-Congo	Africa
oi	Oi	107,17	14,83	Bahnaric	Austro-Asiatic	SE Asia & Oceania
oir	Oirat	93	37,5	Mongolic	Altaic	Eurasia
oji	Ojibwa (Eastern)	-80	46	Algonquian	Algic	North America
ojs	Ojibwa (Severn)	-90	53	Algonquian	Algic	North America
ojm	Ojibwe (Minnesota)	-92,5	47,67	Algonquian	Algic	North America
oka	Okanagan	-118,5	49,5	Interior Salish	Salishan	North America
oks	Oksapmin	142,17	-5,17	Oksapmin	Oksapmin	Australia-New Guinea
oku	Oku	10,5	6,25	Bantoid	Niger-Congo	Africa
olo	Olo	142	-3,42	Wapei-Palei	Torricelli	Australia-New Guinea
olm	Oloh Mangtangai	113	-,83	Borneo	Austronesian	SE Asia & Oceania
olu	Olutec	-95	17,95	Mixe-Zoque	Mixe-Zoque	North America
oma	Omagua	-73,5	-4	Tupi-Guaraní	Tupian	South America
omh	Omaha	-97,25	42	Siouan	Siouan	North America
omi	Ömie	148,08	-9,05	Koiarian	Trans-New Guinea	Australia-New Guinea
one	One	141,92	-3,25	West Wapei	Torricelli	Australia-New Guinea
ond	Oneida	-75,67	43	Northern Iroquoian	Iroquoian	North America
ong	Onge	92,42	10,75	South Andamanese	Andamanese	SE Asia & Oceania
ono	Ono	147,58	-6,17	Finisterre-Huon	Trans-New Guinea	Australia-New Guinea
onn	Onondaga	-76,17	42,75	Northern Iroquoian	Iroquoian	North America
ora	Ora (in Nigeria)	5,92	7,08	Edoid	Niger-Congo	Africa
ord	Ordos	109	39	Mongolic	Altaic	Eurasia
ore	Orejón	-72,5	-2,83	Tucanoan	Tucanoan	South America
ori	Orig	30,83	12,17	Kordofanian	Niger-Congo	Africa
oya	Oriya	85	21	Indic	Indo-European	Eurasia
oko	Oriya (Kotia)	83	18,33	Indic	Indo-European	Eurasia
orm	Ormuri	69,75	32,5	Iranian	Indo-European	Eurasia
orc	Oroch	137,5	50,33	Tungusic	Altaic	Eurasia
ork	Orok	143,5	49,5	Tungusic	Altaic	Eurasia
oro	Orokaiva	148,25	-8,83	Binanderean	Trans-New Guinea	Australia-New Guinea
orl	Orokolo	145,33	-7,83	Eleman	Eleman	Australia-New Guinea
orb	Oromo (Boraana)	38,5	4,5	Eastern Cushitic	Afro-Asiatic	Africa
orh	Oromo (Harar)	42	9	Eastern Cushitic	Afro-Asiatic	Africa
orw	Oromo (Waata)	39,83	-3,33	Eastern Cushitic	Afro-Asiatic	Africa
owc	Oromo (West-Central)	37	9	Eastern Cushitic	Afro-Asiatic	Africa
ory	Orya	139,83	-2,75	Tor	Tor	Australia-New Guinea
osa	Osage	-94	37	Siouan	Siouan	North America
oss	Ossetic	44	43	Iranian	Indo-European	Eurasia
oto	Oto	-96	40,5	Siouan	Siouan	North America
oix	Otomí (Ixtenco)	-97,92	19,08	Otomian	Oto-Manguean	North America
otm	Otomí (Mezquital)	-99,17	20,17	Otomian	Oto-Manguean	North America
osm	Otomí (Santiago Mexquititlan)	-100,08	20,08	Otomian	Oto-Manguean	North America
ots	Otomí (Sierra)	-98,83	20,67	Otomian	Oto-Manguean	North America
otr	Otoro	30,5	11,17	Kordofanian	Niger-Congo	Africa
paa	Pa'a	9,25	11	West Chadic	Afro-Asiatic	Africa
pkn	Paakantyi	142,5	-32,5	Pama-Nyungan	Australian	Australia-New Guinea
pms	Paamese	168,25	-16,5	Oceanic	Austronesian	SE Asia & Oceania
pac	Pacoh	107,08	16,42	Katuic	Austro-Asiatic	SE Asia & Oceania
pad	Padoe	121,33	-2,33	Sulawesi	Austronesian	SE Asia & Oceania
pae	Páez	-76	2,67	Páezan	Páezan	South America
pag	Pagu	127,75	1,25	North Halmaheran	West Papuan	Australia-New Guinea
pta	Paita	166,5	-22,08	Oceanic	Austronesian	SE Asia & Oceania
pte	Paite	93,17	24	Kuki-Chin-Naga	Sino-Tibetan	SE Asia & Oceania
pno	Paiute (Northern)	-118	42	Numic	Uto-Aztecan	North America
put	Paiute (Southern)	-113,33	37,83	Numic	Uto-Aztecan	North America
pai	Paiwan	120,83	22,5	Paiwanic	Austronesian	SE Asia & Oceania
pak	Pakanha	142,42	-14,5	Pama-Nyungan	Australian	Australia-New Guinea
pal	Palauan	134,58	7,5	Palauan	Austronesian	SE Asia & Oceania
plg	Palaung	96,67	22,67	Palaung-Khmuic	Austro-Asiatic	SE Asia & Oceania
plk	Palikur	-51	3	Arawakan	Arawakan	South America
plr	Palor	-16,75	14,83	Northern Atlantic	Niger-Congo	Africa
pam	Pame	-99,5	22	Pamean	Oto-Manguean	North America
pna	Pamona	120,83	-1,75	Sulawesi	Austronesian	SE Asia & Oceania
pnr	Panare	-66	6,5	Cariban	Cariban	South America
pnn	Pangasinan	120,33	15,92	Northern Philippines	Austronesian	SE Asia & Oceania
png	Pangwa	34,75	-10	Bantoid	Niger-Congo	Africa
pan	Panjabi	74	31	Indic	Indo-European	Eurasia
pny	Panyjima	118,42	-22,83	Pama-Nyungan	Australian	Australia-New Guinea
pap	Papiamentu	-69	12,25	Creoles and Pidgins	other	South America
puk	Parauk	99,5	23,25	Palaung-Khmuic	Austro-Asiatic	SE Asia & Oceania
pre	Pare	36,5	-4	Bantoid	Niger-Congo	Africa
prc	Parecis	-57	-14	Arawakan	Arawakan	South America
par	Päri	32,5	5	Nilotic	Nilo-Saharan	Africa
prd	Parji (Dravidian)	82,5	19,5	Central Dravidian	Dravidian	Eurasia
psh	Pashto	67	33	Iranian	Indo-European	Eurasia
psm	Passamaquoddy-Maliseet	-67	45	Algonquian	Algic	North America
pat	Patep	146,58	-6,92	Oceanic	Austronesian	SE Asia & Oceania
ptp	Patpatar	152,5	-3,77	Oceanic	Austronesian	SE Asia & Oceania
ptt	Pattani	76,75	32,75	Bodic	Sino-Tibetan	SE Asia & Oceania
ptw	Patwin	-122,33	39	Wintuan	Penutian	North America
plh	Paulohi	128,75	-3,25	Central Malayo-Polynesian	Austronesian	SE Asia & Oceania
pau	Paumarí	-64	-6	Arauan	Arauan	South America
paw	Pawaian	145,08	-7	Pawaian	Teberan-Pawaian	Australia-New Guinea
pwn	Pawnee	-98,67	41	Caddoan	Caddoan	North America
pec	Pech	-85,5	15	Paya	Chibchan	South America
pem	Pemon	-62	5,33	Cariban	Cariban	South America
pen	Pengo	83,83	19,83	South-Central Dravidian	Dravidian	Eurasia
per	Pero	11	9,58	West Chadic	Afro-Asiatic	Africa
prs	Persian	54	32	Iranian	Indo-European	Eurasia
phl	Phlong	99	15	Karen	Sino-Tibetan	SE Asia & Oceania
ppc	Piapoco	-69,5	4	Arawakan	Arawakan	South America
pia	Piaroa	-67	5	Sáliban	Sáliban	South America
pga	Pilagá	-60	-25	Guaicuruan	Guaicuruan	South America
pil	Pileni	166,22	-10,22	Oceanic	Austronesian	SE Asia & Oceania
pba	Pima Bajo	-111	29	Tepiman	Uto-Aztecan	North America
pgl	Pingilapese	160,7	6,22	Oceanic	Austronesian	SE Asia & Oceania
pin	Pintupi	129	-23	Pama-Nyungan	Australian	Australia-New Guinea
pip	Pipil	-89,58	13,83	Aztecan	Uto-Aztecan	North America
prh	Pirahã	-62	-7	Mura	Mura	South America
prt	Piratapuyo	-69,5	,33	Tucanoan	Tucanoan	South America
pir	Piro	-73	-11	Arawakan	Arawakan	South America
pis	Pisa	139,17	-5,17	Awju-Dumut	Trans-New Guinea	Australia-New Guinea
pit	Pitjantjatjara	130	-26	Pama-Nyungan	Australian	Australia-New Guinea
ppi	Pitta Pitta	140	-22,83	Pama-Nyungan	Australian	Australia-New Guinea
psl	Plains-Indians Sign Language	-100	40	Sign Languages	other	North America
pla	Playero	-71	7	Guahiban	Guahiban	South America
poa	Po-Ai	164,83	-20,67	Oceanic	Austronesian	SE Asia & Oceania
pcm	Pocomam	-90,5	14,67	Mayan	Mayan	North America
poc	Pocomam Oriental	-89,75	14,75	Mayan	Mayan	North America
pod	Podoko	14,08	11	Biu-Mandara	Afro-Asiatic	Africa
pdp	Podopa	144,5	-7	Teberan	Teberan-Pawaian	Australia-New Guinea
pog	Pogoro	36,5	-8,75	Bantoid	Niger-Congo	Africa
poh	Pohnpeian	158,25	6,88	Oceanic	Austronesian	SE Asia & Oceania
pok	Poko-Rawo	141,58	-2,83	Eastern Sko	Sko	Australia-New Guinea
pkm	Pokomchí	-90,5	15,42	Mayan	Mayan	North America
pkt	Pokot	35,5	1,5	Nilotic	Nilo-Saharan	Africa
plb	Polabian	12,83	51	Slavic	Indo-European	Eurasia
pol	Polish	20	52	Slavic	Indo-European	Eurasia
pmc	Pomo (Central)	-123,33	39	Pomoan	Hokan	North America
pme	Pomo (Eastern)	-122,67	39	Pomoan	Hokan	North America
pmn	Pomo (Northern)	-123,5	39,33	Pomoan	Hokan	North America
pso	Pomo (Southeastern)	-122,5	39	Pomoan	Hokan	North America
pop	Popoloca (Metzontla)	-97,5	18,17	Popolocan	Oto-Manguean	North America
psj	Popoloca (San Juan Atzingo)	-96,42	18,17	Popolocan	Oto-Manguean	North America
psv	Popoloca (San Vicente Coyotepec)	-97,83	18,25	Popolocan	Oto-Manguean	North America
por	Portuguese	-8	39	Romance	Indo-European	Eurasia
pot	Potawatomi	-85	44,5	Algonquian	Algic	North America
pow	Powhatan	-76,5	37,33	Algonquian	Algic	North America
pra	Prasuni	71	35,5	Indic	Indo-European	Eurasia
pri	Príncipense	7,37	1,62	Creoles and Pidgins	other	Africa
pro	Provençal	6	44	Romance	Indo-European	Eurasia
pui	Puinave	-68	4	Puinave	Puinave	South America
plp	Pulopetak	109,83	1,42	Borneo	Austronesian	SE Asia & Oceania
pul	Puluwat	149,33	7,33	Oceanic	Austronesian	SE Asia & Oceania
pum	Pumi	101	28	Qiangic	Sino-Tibetan	SE Asia & Oceania
pun	Pungupungu	130,42	-13,5	Anson Bay	Australian	Australia-New Guinea
pnu	Punu	107	24	Hmong-Mien	Hmong-Mien	SE Asia & Oceania
puq	Puquina	-68,5	-16,5	Puquina	Puquina	South America
pur	Purépecha	-101,67	19,5	Tarascan	Tarascan	North America
prk	Purki	76	34,67	Bodic	Sino-Tibetan	SE Asia & Oceania
qaf	Qafar	42	12	Eastern Cushitic	Afro-Asiatic	Africa
qaw	Qawasqar	-75	-49	Alacalufan	Alacalufan	South America
qia	Qiang	102,67	32	Qiangic	Sino-Tibetan	SE Asia & Oceania
que	Quechan	-114,33	32,83	Yuman	Hokan	North America
qan	Quechua (Ancash)	-77,5	-8,5	Quechuan	Quechuan	South America
qay	Quechua (Ayacucho)	-74	-14	Quechuan	Quechuan	South America
qbo	Quechua (Bolivian)	-66	-20	Quechuan	Quechuan	South America
qca	Quechua (Cajamarca)	-78,5	-7	Quechuan	Quechuan	South America
qco	Quechua (Cochabamba)	-66	-17,5	Quechuan	Quechuan	South America
qcu	Quechua (Cuzco)	-71	-14,5	Quechuan	Quechuan	South America
qec	Quechua (Ecuadorean)	-79	-1	Quechuan	Quechuan	South America
qhu	Quechua (Huallaga)	-76	-6	Quechuan	Quechuan	South America
qim	Quechua (Imbabura)	-78	,33	Quechuan	Quechuan	South America
qta	Quechua (Tarma)	-75,75	-11,42	Quechuan	Quechuan	South America
qch	Quiché	-91,42	15	Mayan	Mayan	North America
qui	Quileute	-124,25	47,92	Chimakuan	Chimakuan	North America
rad	Rade	108,5	13	Sundic	Austronesian	SE Asia & Oceania
rag	Raga	168,17	-15,5	Oceanic	Austronesian	SE Asia & Oceania
ram	Rama	-83,75	11,75	Rama	Chibchan	South America
rao	Rao	144,5	-4,75	Annaberg	Lower Sepik-Ramu	Australia-New Guinea
rap	Rapanui	-109	-27	Oceanic	Austronesian	SE Asia & Oceania
ras	Rashad	31,05	11,83	Kordofanian	Niger-Congo	Africa
rwa	Rawa	146	-5,83	Finisterre-Huon	Trans-New Guinea	Australia-New Guinea
raw	Rawang	97,5	27,5	Nungish	Sino-Tibetan	SE Asia & Oceania
rej	Rejang	102,5	-3,42	Sundic	Austronesian	SE Asia & Oceania
rmb	Rembarnga	134,58	-12,83	Rembarnga	Australian	Australia-New Guinea
rem	Remo	82	18	Munda	Austro-Asiatic	Eurasia
ren	Rendille	37,5	2	Eastern Cushitic	Afro-Asiatic	Africa
rng	Rengao	107,83	14,58	Bahnaric	Austro-Asiatic	SE Asia & Oceania
rnn	Rennellese	160,25	-11,62	Oceanic	Austronesian	SE Asia & Oceania
res	Resígaro	-71,5	-2,42	Arawakan	Arawakan	South America
ret	Retuarã	-70,67	-,5	Tucanoan	Tucanoan	South America
ria	Riantana	138,5	-7,5	Kolopom	Kolopom	Australia-New Guinea
rik	Rikbaktsa	-57,5	-11,83	Rikbaktsa	Macro-Ge	South America
rim	Rimi	34,67	-5	Bantoid	Niger-Congo	Africa
rit	Ritharngu	135,5	-12,83	Pama-Nyungan	Australian	Australia-New Guinea
rgn	Roglai (Northern)	108,83	12,17	Sundic	Austronesian	SE Asia & Oceania
rav	Romani (Ajia Varvara)	23,58	38	Indic	Indo-European	Eurasia
rbu	Romani (Bugurdzi)	21,17	42,67	Indic	Indo-European	Eurasia
rbg	Romani (Burgenland)	16,5	47,5	Indic	Indo-European	Eurasia
rka	Romani (Kalderash)	21	45	Indic	Indo-European	Eurasia
rlo	Romani (Lovari)	21,5	47	Indic	Indo-European	Eurasia
rnr	Romani (North Russian)	38	60	Indic	Indo-European	Eurasia
rse	Romani (Sepecides)	27	38,25	Indic	Indo-European	Eurasia
rwe	Romani (Welsh)	-4	52	Indic	Indo-European	Eurasia
rom	Romanian	25	46	Romance	Indo-European	Eurasia
rmc	Romansch	9,17	46,67	Romance	Indo-European	Eurasia
rsc	Romansch (Scharans)	9,5	46,75	Romance	Indo-European	Eurasia
rsm	Romansch (Surmeiran)	9,75	46,58	Romance	Indo-European	Eurasia
rsu	Romansch (Sursilvan)	8,83	46,67	Romance	Indo-European	Eurasia
ron	Ron	8,75	9	West Chadic	Afro-Asiatic	Africa
rga	Ronga	32,5	-26	Bantoid	Niger-Congo	Africa
ror	Roro	146,58	-8,75	Oceanic	Austronesian	SE Asia & Oceania
rti	Roti	123,25	-10,67	Central Malayo-Polynesian	Austronesian	SE Asia & Oceania
rtk	Rotokas	155,17	-6	West Bougainville	West Bougainville	Australia-New Guinea
rot	Rotuman	177,07	-12,5	Oceanic	Austronesian	SE Asia & Oceania
rov	Roviana	157,33	-8,25	Oceanic	Austronesian	SE Asia & Oceania
ruk	Rukai	120,83	22,83	Tsouic	Austronesian	SE Asia & Oceania
rum	Rumu	144,25	-7,17	Turama-Kikorian	Turama-Kikorian	Australia-New Guinea
rnd	Rundi	30	-3,5	Bantoid	Niger-Congo	Africa
run	Runga	21	10,33	Maban	Nilo-Saharan	Africa
rny	Runyankore	30,5	-,5	Bantoid	Niger-Congo	Africa
rru	Runyoro-Rutooro	31,33	1,5	Bantoid	Niger-Congo	Africa
rsh	Rushan	71,5	38,17	Iranian	Indo-European	Eurasia
rus	Russian	38	56	Slavic	Indo-European	Eurasia
rsl	Russian Sign Language	44	56	Sign Languages	other	Eurasia
rcp	Russian-Chinese Pidgin (Birobidjan)	132,95	48,8	Creoles and Pidgins	other	Eurasia
rut	Rutul	47,42	41,5	Lezgic	Nakh-Daghestanian	Eurasia
saa	Sa'a	161,45	-9,62	Oceanic	Austronesian	SE Asia & Oceania
sab	Sa'ban	115,67	3,67	Borneo	Austronesian	SE Asia & Oceania
scs	Saami (Central-South)	16,75	64,67	Finnic	Uralic	Eurasia
ski	Saami (Kildin)	37	67	Finnic	Uralic	Eurasia
sno	Saami (Northern)	24	69	Finnic	Uralic	Eurasia
sch	Saanich	-123,42	48,58	Central Salish	Salishan	North America
sae	Saek	104,75	17,42	Kam-Tai	Tai-Kadai	SE Asia & Oceania
shp	Sahaptin (Northern)	-120	46,5	Sahaptian	Penutian	North America
smt	Sahaptin (Umatilla)	-118,5	45,67	Sahaptian	Penutian	North America
sao	Saho	39,75	14,75	Eastern Cushitic	Afro-Asiatic	Africa
sah	Sahu	127,5	1,17	North Halmaheran	West Papuan	Australia-New Guinea
sak	Sakao	167,08	-15,17	Oceanic	Austronesian	SE Asia & Oceania
slr	Salar	103	35	Turkic	Altaic	Eurasia
sba	Sáliba (in Colombia)	-70	6	Sáliban	Sáliban	South America
slb	Saliba (in Papua New Guinea)	150,72	-10,58	Oceanic	Austronesian	SE Asia & Oceania
sal	Salinan	-121	36	Salinan	Salinan	North America
sss	Salish (Samish Straits)	-122,58	48,58	Central Salish	Salishan	North America
sps	Salish (Southern Puget Sound)	-122,5	47,25	Central Salish	Salishan	North America
sst	Salish (Straits)	-123,25	48,75	Central Salish	Salishan	North America
syu	Salt-Yui	145,03	-6,28	Chimbu	Trans-New Guinea	Australia-New Guinea
sbg	Sama (Balangingi)	121,83	6,17	Sama-Bajaw	Austronesian	SE Asia & Oceania
sle	Samba Leko	12,5	8,5	Adamawa-Ubangian	Niger-Congo	Africa
sam	Samoan	-171,83	-13,92	Oceanic	Austronesian	SE Asia & Oceania
sdw	Sandawe	35	-5	Sandawe	Khoisan	Africa
sgr	Sangir	125,5	3,5	Sulawesi	Austronesian	SE Asia & Oceania
san	Sango	18	5	Adamawa-Ubangian	Niger-Congo	Africa
sgu	Sangu	11,83	-1,5	Bantoid	Niger-Congo	Africa
sta	Santa	107,5	31,5	Mongolic	Altaic	Eurasia
stl	Santali	87	24,5	Munda	Austro-Asiatic	Eurasia
snm	Sanuma	-64,67	4,5	Yanomam	Yanomam	South America
sap	Sapuan	106,83	15,17	Bahnaric	Austro-Asiatic	SE Asia & Oceania
srm	Saramaccan	-55,5	4,5	Creoles and Pidgins	other	South America
src	Sarcee	-116	52,5	Athapaskan	Na-Dene	North America
srd	Sardinian	9	40	Romance	Indo-European	Eurasia
sar	Sare	143,17	-4,5	Sepik Hill	Sepik	Australia-New Guinea
syg	Saryg Yughur	99,75	38,75	Turkic	Altaic	Eurasia
sav	Savi	71,5	35	Indic	Indo-European	Eurasia
svs	Savosavo	159,8	-9,13	Solomons East Papuan	Solomons East Papuan	Australia-New Guinea
swi	Sawai	128	,5	South Halmahera - West New Guinea	Austronesian	SE Asia & Oceania
saw	Sawu	121,92	-11,5	Central Malayo-Polynesian	Austronesian	SE Asia & Oceania
say	Sayultec	-95	17,83	Mixe-Zoque	Mixe-Zoque	North America
seb	Sebei	34,58	1,33	Nilotic	Nilo-Saharan	Africa
sec	Secoya	-76	-,33	Tucanoan	Tucanoan	South America
sed	Sedang	108	14,83	Bahnaric	Austro-Asiatic	SE Asia & Oceania
see	Seediq	121,42	24,17	Atayalic	Austronesian	SE Asia & Oceania
[truncated: 560 more rows]
