# Supplementary material for: Some Structural Aspects of Language Are More Stable than Others: A Comparison of Seven Methods
Source: PLoS One. 2013 Jan 28;8(1):e55009. doi: 10.1371/journal.pone.0055009 (PMC3557264; doi:10.1371/journal.pone.0055009)
Supplement: Dataset S1 — The version of WALS dataset used in the paper. This dataset (released under an Attribution-NonCommercial-NoDerivs 2.0 Germany (CC BY-NC-ND 2.0) license) is the actual version of WALS used in our paper, included here for maximum reproductibility of the reported results. (GZ) [file pone.0055009.s003.gz › WALS_R/ReadMe.txt]

This archive includes the WALS data as it was used in the paper: Dediu, D. & Cysouw, M., Some Structural Aspects of Language are More Stable than Others: A Comparison of Seven Methods, availabe in the folder WALS_R.

This data was released by the WALS project (http://wals.info) under an Attribution-NonCommercial-NoDerivs 2.0 Germany (CC BY-NC-ND 2.0) license [http://creativecommons.org/licenses/by-nc-nd/2.0/de/deed.en]. For more information please see the file wals.r.

Please note that currently the WALS data is available in a slightly different format (see http://wals.info/export) but in the interest of the replicability of our work we prefered to include the data and the format actually used by us. However, the R script provided here ("Script S1.r") can be adapted to use the new format. We used this script and the WALS data provided here to compute the "M" stability of structural features as reported and used in the paper (and included at the end of the Supplementary Online Materials). This R code is released under a GPL v3 license. See the script for more details.


Dan Dediu & Michael Cysouw,
December 2012
